# Supplementary material for: Genome-Wide Identification and Analysis of Enhancer-Regulated microRNAs Across 31 Human Cancers
Source: Front Genet. 2020 Jun 30;11:644. doi: 10.3389/fgene.2020.00644 (PMC7344161; doi:10.3389/fgene.2020.00644)
Supplement: TABLE S1 — Identified 1,280 distal enhancer-miRNA regulation pairs in 31 cancer types. [file Table_1.XLSX]

## Sheet: Distal
Table S1. Identified 1,280 distal enhancer-miRNA regulation pairs in 31 cancer types.
Chr.	Chr. start of enhancer	Chr. end of enhancer	miRNA name	TSS of miRNAs	Cancer types
chr1	1014834	1015095	hsa-mir-200a	1098256	['PCPG', 'SARC']
chr1	27021406	27021810	hsa-mir-1976	26872346	['TGCT']
chr1	1060905	1061095	hsa-mir-200b	1098256	['ACC', 'COAD', 'ESCA', 'KIRC', 'KIRP', 'MESO', 'PAAD', 'TGCT']
chr1	12600525	12600853	hsa-mir-6730	12677792	['BLCA', 'CESC', 'HNSC', 'LGG', 'LIHC', 'OV', 'PCPG', 'SARC', 'SKCM', 'THCA', 'THYM', 'UVM']
chr1	1286847	1286913	hsa-mir-6727	1260039	['KICH', 'MESO', 'OV', 'SARC']
chr1	26249033	26249281	hsa-mir-3917	26232941	['ESCA', 'TGCT']
chr1	1004646	1004986	hsa-mir-6727	1260039	['PRAD', 'TGCT']
chr1	1107193	1107436	hsa-mir-200b	1098256	['ESCA', 'OV', 'PAAD', 'THCA']
chr1	26946837	26947249	hsa-mir-1976	26872346	['DLBC']
chr1	1173386	1173736	hsa-mir-200a	1098256	['HNSC', 'KIRC', 'SARC']
chr1	9885367	9885695	hsa-mir-5697	10003532	['PRAD']
chr1	9261625	9261944	hsa-mir-5697	10003532	['BLCA']
chr1	235267591	235267744	hsa-mir-4753	235491482	['LAML', 'READ', 'SKCM']
chr1	8262223	8262541	hsa-mir-6728	8938744	['BRCA', 'LUAD']
chr1	234793934	234794239	hsa-mir-4753	235491482	['BLCA']
chr1	9225492	9225752	hsa-mir-6728	8938744	['LIHC', 'UVM']
chr1	1005293	1005547	hsa-mir-6727	1260039	['OV']
chr1	19360402	19360809	hsa-mir-4695	19229048	['CESC']
chr1	1186391	1186507	hsa-mir-200b	1098256	['ACC', 'READ', 'SARC', 'TGCT']
chr1	236115118	236115321	hsa-mir-1537	236030202	['THCA']
chr1	27112764	27112917	hsa-mir-1976	26872346	['KICH', 'PAAD', 'SARC']
chr1	234737347	234737653	hsa-mir-4753	235491482	['LIHC', 'MESO', 'TGCT']
chr1	8154517	8154933	hsa-mir-6728	8938744	['KIRC', 'LUSC']
chr1	8195042	8195246	hsa-mir-6728	8938744	['BRCA', 'LUAD', 'PAAD']
chr1	234736336	234736615	hsa-mir-4753	235491482	['SKCM']
chr1	27185755	27186143	hsa-mir-1976	26872346	['LIHC', 'LUSC']
chr1	236105368	236105579	hsa-mir-1537	236030202	['LGG', 'SKCM']
chr1	8194345	8194402	hsa-mir-6728	8938744	['BRCA']
chr1	19324821	19325090	hsa-mir-4695	19229048	['SARC']
chr1	25425738	25426059	hsa-mir-6731	25256766	['BRCA', 'CESC', 'HNSC', 'TGCT']
chr1	1005293	1005547	hsa-mir-200b	1098256	['KIRC', 'LGG', 'MESO']
chr1	9504221	9504505	hsa-mir-34a	9222991	['LIHC', 'LUAD']
chr1	1286847	1286913	hsa-mir-6808	1284797	['BLCA', 'COAD', 'LGG', 'MESO', 'SARC', 'TGCT', 'THCA']
chr1	228651177	228651630	hsa-mir-4666a	228645803	['KIRP', 'LUAD', 'LUSC', 'PCPG', 'STAD', 'TGCT', 'THYM', 'UCS']
chr1	26490998	26491259	hsa-mir-3917	26232941	['TGCT']
chr1	26201699	26201757	hsa-mir-3917	26232941	['DLBC', 'KIRC', 'LAML']
chr1	228634060	228634141	hsa-mir-6742	228594535	['ACC', 'KIRC']
chr1	25360165	25361177	hsa-mir-6731	25256766	['SKCM']
chr1	20808010	20808395	hsa-mir-6084	20959970	['LIHC']
chr1	20881978	20882230	hsa-mir-6084	20959970	['KICH', 'LGG']
chr1	1173386	1173736	hsa-mir-6726	1243309	['COAD', 'LGG', 'MESO', 'STAD', 'TGCT']
chr1	27185457	27185720	hsa-mir-1976	26872346	['UCS']
chr1	26123435	26123824	hsa-mir-3917	26232941	['LAML', 'LUSC', 'SKCM', 'UCS']
chr1	12210430	12211346	hsa-mir-4632	12227047	['BRCA', 'COAD', 'DLBC', 'ESCA', 'LUAD', 'OV', 'SARC', 'STAD', 'THCA']
chr1	228634060	228634141	hsa-mir-4666a	228645803	['ACC', 'OV', 'UCS']
chr1	1004646	1004986	hsa-mir-200a	1098256	['KIRP', 'LAML', 'OV', 'PAAD', 'THCA']
chr1	1004646	1004986	hsa-mir-429	1098256	['CESC', 'LIHC', 'SARC', 'SKCM', 'TGCT']
chr1	9256119	9256636	hsa-mir-34a	9222991	['DLBC', 'ESCA', 'HNSC', 'MESO', 'OV', 'PCPG', 'TGCT']
chr1	236118323	236118637	hsa-mir-1537	236030202	['LUSC', 'THCA']
chr1	9889535	9889880	hsa-mir-5697	10003532	['TGCT', 'THYM']
chr1	236109486	236110063	hsa-mir-1537	236030202	['DLBC', 'MESO', 'SKCM', 'STAD', 'THCA']
chr1	1005293	1005547	hsa-mir-200a	1098256	['ESCA', 'KIRP', 'PCPG', 'THCA']
chr1	228640073	228640088	hsa-mir-3620	228270422	['LGG']
chr1	918449	918555	hsa-mir-200b	1098256	['PRAD']
chr1	235133014	235133422	hsa-mir-4753	235491482	['UCS']
chr1	10245595	10245867	hsa-mir-5697	10003532	['BLCA', 'PRAD']
chr1	228651177	228651630	hsa-mir-6742	228594535	['KIRC']
chr1	12213128	12213883	hsa-mir-4632	12227047	['BRCA', 'ESCA', 'THYM']
chr1	1186391	1186507	hsa-mir-429	1098256	['READ', 'TGCT']
chr1	1343359	1343768	hsa-mir-6808	1284797	['BLCA', 'BRCA', 'COAD', 'DLBC', 'HNSC', 'LUSC', 'OV', 'PCPG', 'SARC', 'STAD']
chr1	1107193	1107436	hsa-mir-200a	1098256	['THCA']
chr1	235243001	235243596	hsa-mir-4753	235491482	['CESC', 'KIRP', 'STAD']
chr1	26947342	26948198	hsa-mir-1976	26872346	['SARC']
chr1	12221931	12222397	hsa-mir-4632	12227047	['ESCA']
chr1	1060905	1061095	hsa-mir-429	1098256	['ACC', 'LIHC', 'MESO', 'PAAD', 'READ', 'TGCT']
chr1	1060905	1061095	hsa-mir-200a	1098256	['ACC', 'KIRP', 'LUAD', 'PAAD']
chr1	1070745	1071151	hsa-mir-200a	1098256	['COAD', 'HNSC', 'LGG', 'THYM']
chr1	19333976	19334220	hsa-mir-4695	19229048	['STAD']
chr1	9241165	9241560	hsa-mir-34a	9222991	['HNSC', 'LUAD', 'MESO']
chr1	11968510	11969143	hsa-mir-4632	12227047	['COAD', 'KIRP', 'SARC', 'SKCM']
chr1	26344142	26344420	hsa-mir-3917	26232941	['SKCM']
chr1	236135691	236135959	hsa-mir-1537	236030202	['ACC', 'KIRC', 'LGG', 'STAD', 'THCA']
chr1	234914073	234914641	hsa-mir-4753	235491482	['COAD', 'HNSC', 'OV', 'THYM']
chr1	234738546	234738834	hsa-mir-4753	235491482	['TGCT', 'THYM']
chr1	12217829	12218258	hsa-mir-4632	12227047	['ESCA']
chr1	1063914	1064111	hsa-mir-6726	1243309	['MESO', 'PAAD', 'TGCT']
chr1	234792654	234793437	hsa-mir-4671	234349964	['BLCA', 'PRAD']
chr1	1004646	1004986	hsa-mir-200b	1098256	['KIRC', 'PCPG', 'SARC', 'SKCM']
chr1	25466725	25467101	hsa-mir-6731	25256766	['OV']
chr1	12114385	12114572	hsa-mir-4632	12227047	['DLBC']
chr1	235668656	235669018	hsa-mir-1537	236030202	['COAD', 'LUSC', 'SKCM', 'THYM']
chr1	236080566	236081247	hsa-mir-1537	236030202	['KICH', 'READ', 'SARC', 'THCA', 'UVM']
chr1	1060905	1061095	hsa-mir-6726	1243309	['LUSC', 'MESO', 'TGCT']
chr1	9254228	9254398	hsa-mir-34a	9222991	['BLCA', 'DLBC', 'ESCA', 'LIHC', 'MESO', 'TGCT', 'THCA', 'UVM']
chr1	12579035	12579403	hsa-mir-6730	12677792	['BLCA', 'HNSC', 'LGG', 'OV', 'STAD', 'THYM']
chr1	1173386	1173736	hsa-mir-200b	1098256	['LGG', 'PCPG', 'READ']
chr1	918449	918555	hsa-mir-200a	1098256	['BLCA', 'KIRC', 'KIRP']
chr1	234793934	234794239	hsa-mir-4671	234349964	['BLCA']
chr1	236135691	236135959	hsa-mir-4753	235491482	['CESC', 'KIRC']
chr1	228633222	228633907	hsa-mir-4666a	228645803	['BRCA', 'KIRC', 'PCPG', 'UCS']
chr1	1107193	1107436	hsa-mir-429	1098256	['CESC']
chr1	228633222	228633907	hsa-mir-6742	228594535	['BLCA', 'LIHC']
chr1	17454855	17455288	hsa-mir-3972	17575592	['ESCA']
chr1	3398864	3399114	hsa-mir-551a	3528059	['BLCA', 'BRCA', 'ESCA', 'HNSC', 'KIRP', 'LGG', 'LUAD', 'LUSC', 'MESO', 'OV', 'PAAD', 'READ', 'SARC', 'TGCT', 'UCS']
chr1	19283819	19283997	hsa-mir-1290	19229048	['KIRC', 'KIRP', 'STAD']
chr1	21510856	21510968	hsa-mir-1256	21503389	['KIRP', 'MESO', 'UCS']
chr1	9271499	9271772	hsa-mir-34a	9222991	['ESCA']
chr1	1173386	1173736	hsa-mir-429	1098256	['KICH', 'LGG', 'SARC', 'TGCT']
chr1	235668656	235669018	hsa-mir-4753	235491482	['CESC', 'LUSC', 'OV']
chr1	8263853	8264184	hsa-mir-6728	8938744	['BRCA', 'COAD', 'LUAD', 'PCPG', 'TGCT']
chr1	1186391	1186507	hsa-mir-6727	1260039	['LUSC']
chr1	227976197	227976490	hsa-mir-5008	228135632	['ESCA', 'HNSC', 'LUSC', 'READ', 'SARC', 'THYM', 'UCS']
chr1	236116403	236116669	hsa-mir-1537	236030202	['ACC', 'LGG', 'STAD', 'THCA']
chr1	231036878	231036937	hsa-mir-1182	231175975	['BLCA']
chr1	26329897	26330083	hsa-mir-3917	26232941	['OV', 'STAD']
chr1	1070745	1071151	hsa-mir-200b	1098256	['COAD', 'ESCA', 'HNSC', 'KICH', 'LGG']
chr1	12589452	12589763	hsa-mir-6730	12677792	['BLCA', 'CESC', 'HNSC', 'LGG', 'LIHC', 'LUAD', 'OV', 'PAAD', 'READ', 'SKCM', 'TGCT', 'THCA']
chr1	1343359	1343768	hsa-mir-6726	1243309	['KIRP', 'PRAD', 'TGCT']
chr1	26909250	26909546	hsa-mir-1976	26872346	['ESCA']
chr1	236081357	236081630	hsa-mir-1537	236030202	['LAML', 'LUAD']
chr1	1014834	1015095	hsa-mir-200b	1098256	['COAD', 'SARC']
chr1	25298850	25299027	hsa-mir-6731	25256766	['SKCM']
chr1	234749342	234749645	hsa-mir-4753	235491482	['SARC', 'THYM']
chr1	1186391	1186507	hsa-mir-200a	1098256	['KIRP', 'LAML', 'READ', 'SKCM', 'THYM','THCA']
chr1	27184739	27184972	hsa-mir-1976	26872346	['UCS']
chr1	12599928	12600179	hsa-mir-6730	12677792	['BLCA', 'LIHC', 'MESO', 'OV', 'SARC', 'STAD', 'THCA', 'UCS']
chr1	26827232	26827869	hsa-mir-1976	26872346	['SARC', 'UVM']
chr1	17495208	17495390	hsa-mir-3972	17575592	['ESCA']
chr1	11968510	11969143	hsa-mir-6729	12079557	['KIRP', 'LAML']
chr1	235242792	235242999	hsa-mir-4753	235491482	['CESC', 'THYM']
chr1	1070745	1071151	hsa-mir-429	1098256	['KICH', 'LGG']
chr1	858256	858648	hsa-mir-6726	1243309	['BLCA', 'TGCT', 'THYM']
chr10	22039558	22039808	hsa-mir-1915	21786188	['ACC', 'BLCA', 'BRCA', 'HNSC', 'LUSC', 'THYM']
chr10	6128477	6128873	hsa-mir-3155a	6186883	['LGG']
chr10	21581688	21582509	hsa-mir-1915	21786188	['BLCA', 'HNSC', 'KIRP', 'LGG', 'LUAD', 'LUSC', 'OV', 'SARC', 'THCA']
chr10	135074691	135075148	hsa-mir-202	135061387	['COAD', 'LGG']
chr10	6183553	6183785	hsa-mir-3155a	6186883	['KICH', 'SARC']
chr10	135072735	135073128	hsa-mir-202	135061387	['KIRP', 'LGG', 'THCA', 'UCS']
chr10	6182474	6182743	hsa-mir-3155a	6186883	['ESCA', 'OV', 'SARC', 'THYM']
chr10	21799318	21799715	hsa-mir-1915	21786188	['OV', 'TGCT']
chr10	30235740	30236524	hsa-mir-604	29923899	['OV']
chr10	6389510	6390540	hsa-mir-3155a	6186883	['COAD', 'LIHC', 'OV', 'PRAD']
chr10	6163143	6163430	hsa-mir-3155a	6186883	['BLCA', 'HNSC', 'LAML', 'LUAD', 'MESO']
chr10	30073207	30073608	hsa-mir-938	29923899	['BRCA', 'LUSC', 'SARC', 'SKCM', 'THYM']
chr10	12307693	12308050	hsa-mir-4480	12391709	['HNSC', 'KIRC']
chr10	6296306	6296528	hsa-mir-3155a	6186883	['KIRP', 'LIHC', 'READ']
chr10	135191872	135192182	hsa-mir-3944	135186844	['BLCA', 'LIHC', 'MESO', 'PRAD', 'READ', 'THYM']
chr10	6298563	6298686	hsa-mir-3155a	6186883	['UVM']
chr10	12306536	12306777	hsa-mir-4480	12391709	['CESC', 'HNSC', 'MESO', 'OV']
chr10	6443408	6443712	hsa-mir-3155a	6186883	['LAML', 'LIHC', 'OV', 'PCPG', 'READ']
chr10	22535914	22536341	hsa-mir-1915	21786188	['ACC', 'UCS']
chr10	30490834	30491161	hsa-mir-938	29923899	['MESO']
chr10	21816987	21817223	hsa-mir-1915	21786188	['BLCA', 'BRCA', 'ESCA', 'KICH', 'KIRP', 'LUSC', 'OV', 'PAAD', 'SARC', 'STAD', 'TGCT', 'UCS']
chr10	6165582	6165745	hsa-mir-3155a	6186883	['ESCA']
chr10	6440433	6440653	hsa-mir-3155a	6186883	['COAD', 'LAML', 'OV', 'PRAD', 'THYM']
chr10	6170843	6171197	hsa-mir-3155a	6186883	['ESCA', 'KICH', 'OV', 'PAAD', 'SARC']
chr10	30138445	30138751	hsa-mir-938	29923899	['HNSC']
chr10	21798958	21799135	hsa-mir-1915	21786188	['LIHC']
chr10	6424082	6424357	hsa-mir-3155a	6186883	['OV']
chr10	30235740	30236524	hsa-mir-938	29923899	['ACC', 'THYM']
chr10	6438616	6439009	hsa-mir-3155a	6186883	['COAD', 'LAML', 'OV', 'READ', 'STAD', 'THYM']
chr10	22535612	22535856	hsa-mir-1915	21786188	['ESCA', 'PRAD', 'TGCT']
chr10	830510	830663	hsa-mir-5699	735607	['OV']
chr10	21816029	21816444	hsa-mir-1915	21786188	['BLCA', 'CESC', 'ESCA', 'HNSC', 'KIRP', 'LIHC', 'LUAD', 'LUSC', 'OV', 'SARC', 'TGCT', 'UCS']
chr10	21582810	21582927	hsa-mir-1915	21786188	['OV', 'THCA']
chr10	6171883	6172155	hsa-mir-3155a	6186883	['ACC', 'DLBC', 'LUSC', 'OV', 'THCA']
chr10	30138445	30138751	hsa-mir-604	29923899	['OV']
chr10	6183239	6183522	hsa-mir-3155a	6186883	['DLBC', 'ESCA']
chr10	12375218	12375432	hsa-mir-4480	12391709	['HNSC', 'LUAD']
chr10	6333794	6333936	hsa-mir-3155a	6186883	['BLCA', 'PAAD']
chr10	135071993	135072118	hsa-mir-202	135061387	['MESO', 'THCA']
chr10	6162113	6162335	hsa-mir-3155a	6186883	['OV', 'PAAD']
chr11	46264726	46265198	hsa-mir-4688	46369015	['STAD']
chr11	1228821	1229012	hsa-mir-6744	1244295	['BRCA', 'CESC', 'COAD', 'ESCA', 'LUAD', 'OV', 'READ', 'STAD']
chr11	122059856	122060218	hsa-mir-100	122051339	['OV', 'STAD', 'UCS']
chr11	368352	368730	hsa-mir-6743	207711	['ACC', 'SARC', 'STAD']
chr11	1751706	1752102	hsa-mir-7847	1874328	['PAAD']
chr11	1865419	1866172	hsa-mir-675	2018982	['PCPG', 'STAD']
chr11	353403	353830	hsa-mir-6743	207711	['HNSC']
chr11	341474	341670	hsa-mir-6743	207711	['TGCT']
chr11	1870283	1870513	hsa-mir-7847	1874328	['ACC']
chr11	1567391	1567752	hsa-mir-7847	1874328	['PAAD']
chr11	1773349	1773482	hsa-mir-675	2018982	['KIRP', 'LGG']
chr11	2008416	2008795	hsa-mir-7847	1874328	['ACC']
chr11	9590279	9590748	hsa-mir-5691	9113145	['OV']
chr11	1073369	1073545	hsa-mir-6744	1244295	['CESC', 'COAD', 'ESCA', 'LUAD', 'LUSC', 'READ', 'STAD']
chr11	35088540	35088910	hsa-mir-1343	34938196	['KIRC']
chr11	1794819	1794975	hsa-mir-483	2160618	['STAD']
chr11	334344	334553	hsa-mir-6743	207711	['CHOL', 'KIRC']
chr11	118663387	118663780	hsa-mir-3656	118889475	['COAD', 'LIHC']
chr11	117873994	117874371	hsa-mir-6716	118478329	['KICH', 'KIRP']
chr11	35079507	35079746	hsa-mir-1343	34938196	['KIRC']
chr11	1144773	1145129	hsa-mir-6744	1244295	['COAD', 'ESCA', 'LUAD', 'OV']
chr11	2009660	2010154	hsa-mir-483	2160618	['BLCA', 'COAD', 'LGG', 'LIHC', 'LUAD', 'LUSC', 'READ', 'SKCM', 'STAD', 'TGCT']
chr11	35443384	35443774	hsa-mir-1343	34938196	['TGCT']
chr11	118740767	118741727	hsa-mir-6716	118478329	['KIRC', 'LGG', 'PAAD', 'SARC']
chr11	118747459	118747842	hsa-mir-6716	118478329	['LAML', 'SARC']
chr11	46258702	46259233	hsa-mir-4688	46369015	['READ']
chr11	355877	356724	hsa-mir-6743	207711	['CESC', 'KIRP', 'PRAD']
chr11	35094290	35094666	hsa-mir-1343	34938196	['KIRC']
chr11	121526794	121527145	hsa-mir-100	122051339	['ESCA']
chr11	46412719	46412930	hsa-mir-6745	47207957	['ESCA']
chr11	12111660	12111980	hsa-mir-6124	12132136	['READ']
chr11	34621875	34622041	hsa-mir-1343	34938196	['COAD', 'READ']
chr11	1894620	1894889	hsa-mir-675	2018982	['MESO', 'PCPG']
chr11	101312461	101312692	hsa-mir-3920	101454566	['LUAD']
chr11	269337	269903	hsa-mir-6743	207711	['CESC', 'KICH', 'KIRP', 'THYM']
chr11	268826	269269	hsa-mir-6743	207711	['ACC']
chr11	333787	334164	hsa-mir-6743	207711	['ACC', 'DLBC', 'ESCA', 'KIRC', 'STAD']
chr11	2031573	2031928	hsa-mir-483	2160618	['LUSC', 'OV', 'STAD']
chr11	46275806	46275990	hsa-mir-4688	46369015	['STAD']
chr11	1793842	1794035	hsa-mir-483	2160618	['CESC', 'READ']
chr11	47208524	47208884	hsa-mir-5582	46867828	['KIRP', 'LUSC', 'SARC', 'TGCT', 'THYM']
chr11	1751706	1752102	hsa-mir-483	2160618	['BLCA', 'LGG']
chr11	316246	316608	hsa-mir-6743	207711	['CESC', 'HNSC', 'TGCT']
chr11	94882788	94883137	hsa-mir-548l	94226999	['DLBC', 'LIHC', 'THYM', 'UVM']
chr11	9385760	9386326	hsa-mir-5691	9113145	['HNSC']
chr11	364521	364678	hsa-mir-6743	207711	['KIRC']
chr11	350841	351091	hsa-mir-6743	207711	['TGCT']
chr11	1879618	1879880	hsa-mir-675	2018982	['OV', 'PCPG']
chr11	118748993	118749146	hsa-mir-6716	118478329	['SARC']
chr11	316965	317318	hsa-mir-6743	207711	['CESC', 'HNSC']
chr11	1938897	1938966	hsa-mir-483	2160618	['SARC']
chr11	47215723	47215949	hsa-mir-6745	47207957	['ACC', 'BLCA', 'KIRC', 'STAD']
chr11	117873419	117873908	hsa-mir-6716	118478329	['COAD', 'LUAD', 'MESO', 'PAAD', 'SARC', 'TGCT']
chr11	118743137	118743420	hsa-mir-6716	118478329	['ACC', 'CESC', 'SARC']
chr11	9635436	9636077	hsa-mir-5691	9113145	['BLCA']
chr11	46258702	46259233	hsa-mir-5582	46867828	['KIRC', 'SARC', 'THYM']
chr11	9587499	9588027	hsa-mir-5691	9113145	['BLCA', 'ESCA', 'OV']
chr11	1772582	1772778	hsa-mir-675	2018982	['KIRP', 'LGG']
chr11	2008416	2008795	hsa-mir-483	2160618	['BLCA', 'COAD', 'LIHC', 'LUAD', 'LUSC', 'OV', 'READ', 'STAD', 'TGCT', 'THYM']
chr11	46410888	46411787	hsa-mir-6745	47207957	['UCS']
chr11	47226153	47226377	hsa-mir-6745	47207957	['KIRC']
chr11	2082720	2083054	hsa-mir-483	2160618	['OV']
chr11	47215723	47215949	hsa-mir-5582	46867828	['LIHC', 'THYM']
chr11	2009660	2010154	hsa-mir-7847	1874328	['SKCM']
chr11	34847243	34847532	hsa-mir-1343	34938196	['COAD', 'ESCA', 'LIHC', 'TGCT']
chr11	35103874	35105511	hsa-mir-1343	34938196	['HNSC', 'THCA']
chr12	49203713	49203966	hsa-mir-1291	49076020	['HNSC', 'PAAD', 'TGCT']
chr12	54752421	54752649	hsa-mir-148b	54718923	['CHOL', 'KIRP', 'LUSC', 'OV', 'TGCT', 'THCA']
chr12	13376138	13376415	hsa-mir-614	13044498	['OV']
chr12	54372759	54373189	hsa-mir-615	54410671	['ESCA', 'STAD', 'UCS']
chr12	47749691	47750629	hsa-mir-4698	47473404	['COAD', 'KIRP', 'MESO']
chr12	12991466	12991515	hsa-mir-614	13044498	['PRAD']
chr12	46943558	46944140	hsa-mir-4698	47473404	['MESO', 'THCA']
chr12	47787801	47788194	hsa-mir-4698	47473404	['KIRP', 'LIHC']
chr12	53398446	53398634	hsa-mir-6757	53443848	['COAD', 'ESCA', 'OV']
chr12	47670448	47670925	hsa-mir-4698	47473404	['READ']
chr12	46951455	46951753	hsa-mir-4698	47473404	['SARC']
chr12	54787465	54787792	hsa-mir-148b	54718923	['ESCA', 'HNSC', 'KIRC', 'KIRP', 'LUAD', 'LUSC', 'UVM']
chr12	46886273	46886657	hsa-mir-4698	47473404	['SARC']
chr12	13025126	13025347	hsa-mir-614	13044498	['BLCA', 'KIRC', 'OV']
chr12	47701468	47701752	hsa-mir-4698	47473404	['BRCA', 'CESC', 'KIRP', 'SARC', 'THCA']
chr12	49198499	49198542	hsa-mir-4701	49182871	['BLCA', 'MESO', 'STAD', 'TGCT']
chr12	49203713	49203966	hsa-mir-4701	49182871	['PRAD', 'STAD', 'TGCT']
chr12	54814164	54814540	hsa-mir-148b	54718923	['MESO']
chr12	46917975	46918280	hsa-mir-4698	47473404	['SARC']
chr12	46887386	46887956	hsa-mir-4698	47473404	['PCPG']
chr12	54610828	54611089	hsa-mir-615	54410671	['ACC', 'BLCA', 'DLBC', 'KICH', 'LGG', 'LUAD', 'PAAD', 'SARC', 'THYM']
chr12	54746696	54746816	hsa-mir-148b	54718923	['OV', 'THCA']
chr12	46825426	46825886	hsa-mir-4698	47473404	['CHOL', 'PCPG', 'SARC']
chr12	54752671	54753884	hsa-mir-148b	54718923	['ACC', 'LUSC', 'TGCT', 'THCA']
chr12	54610828	54611089	hsa-mir-148b	54718923	['PRAD', 'THYM', 'UVM']
chr12	54749329	54749578	hsa-mir-148b	54718923	['THCA']
chr12	12991466	12991515	hsa-mir-613	12878853	['PAAD']
chr12	53445016	53445392	hsa-mir-6757	53443848	['COAD', 'LGG', 'SKCM', 'TGCT']
chr12	46918651	46918824	hsa-mir-4698	47473404	['CHOL']
chr12	54746110	54746353	hsa-mir-148b	54718923	['LIHC', 'THCA']
chr12	54745877	54746035	hsa-mir-148b	54718923	['SARC', 'THCA']
chr12	46824163	46824471	hsa-mir-4698	47473404	['ACC', 'SARC']
chr14	101306625	101306984	hsa-mir-539	101292454	['ESCA', 'LGG', 'OV', 'SARC']
chr14	101147038	101147458	hsa-mir-136	101292454	['TGCT']
chr14	101306625	101306984	hsa-mir-134	101292454	['PAAD', 'SARC']
chr14	100751761	100751840	hsa-mir-6764	100705480	['THCA']
chr14	25142710	25142963	hsa-mir-4707	23426298	['SKCM']
chr14	101143693	101144188	hsa-mir-539	101292454	['UCS']
chr14	101306625	101306984	hsa-mir-655	101292454	['ACC', 'ESCA', 'LGG', 'MESO', 'OV', 'PCPG', 'SARC', 'THYM', 'UCS']
chr14	21268104	21268276	hsa-mir-6717	21493219	['OV']
chr14	101162987	101163312	hsa-mir-376b	101292454	['LAML']
chr14	24716186	24716316	hsa-mir-7703	24615817	['ACC', 'OV']
chr14	101306625	101306984	hsa-mir-889	101292454	['OV', 'SARC', 'UCS']
chr14	101143693	101144188	hsa-mir-543	101292454	['LGG']
chr14	101143693	101144188	hsa-mir-1197	101292454	['SARC']
chr14	101143693	101144188	hsa-mir-770	101292454	['THYM']
chr14	101306625	101306984	hsa-mir-370	101292454	['ACC', 'OV', 'SARC']
chr14	101162987	101163312	hsa-mir-299	101292454	['THYM']
chr14	101147038	101147458	hsa-mir-431	101292454	['UCS']
chr14	100751761	100751840	hsa-mir-345	100773000	['OV']
chr14	101306625	101306984	hsa-mir-154	101292454	['ACC', 'OV', 'SARC', 'TGCT']
chr14	101143693	101144188	hsa-mir-431	101292454	['SARC']
chr14	101147038	101147458	hsa-mir-376b	101292454	['LGG', 'UCS']
chr14	100659173	100659604	hsa-mir-6764	100705480	['KIRP', 'LUSC', 'TGCT', 'THYM']
chr14	101143693	101144188	hsa-mir-493	101292454	['LGG', 'THYM']
chr14	101306625	101306984	hsa-mir-496	101292454	['ACC', 'LGG', 'OV', 'PCPG', 'PRAD', 'SARC', 'THYM', 'UCS']
chr14	101143693	101144188	hsa-mir-380	101292454	['LGG', 'SARC', 'THYM']
chr14	101143693	101144188	hsa-mir-485	101292454	['UCS']
chr14	23879213	23879548	hsa-mir-208b	23904868	['PCPG']
chr14	23320228	23321035	hsa-mir-4707	23426298	['TGCT']
chr14	101147038	101147458	hsa-mir-1193	101292454	['LAML', 'LGG', 'SARC', 'TGCT']
chr14	101306625	101306984	hsa-mir-487a	101292454	['ACC', 'CHOL', 'MESO', 'PAAD', 'PCPG', 'PRAD', 'SARC', 'THYM', 'UCS']
chr14	101147038	101147458	hsa-mir-654	101292454	['PCPG']
chr14	101306625	101306984	hsa-mir-382	101292454	['SARC', 'UCS']
chr14	101306625	101306984	hsa-mir-656	101292454	['ACC', 'CHOL', 'ESCA', 'LGG', 'MESO', 'OV', 'PAAD', 'PCPG', 'PRAD', 'SARC', 'TGCT', 'THYM', 'UCS']
chr14	101147038	101147458	hsa-mir-487b	101292454	['UCS']
chr14	101147038	101147458	hsa-mir-299	101292454	['LGG', 'SARC']
chr14	24743214	24743836	hsa-mir-7703	24615817	['COAD', 'READ']
chr14	101306625	101306984	hsa-mir-381	101292454	['PRAD', 'SARC']
chr14	101147038	101147458	hsa-mir-493	101292454	['LGG', 'UCS']
chr14	101162987	101163312	hsa-mir-493	101292454	['PCPG', 'THYM']
chr14	101143693	101144188	hsa-mir-656	101292454	['LGG', 'SARC']
chr14	101143693	101144188	hsa-mir-323b	101292454	['SARC']
chr14	101143693	101144188	hsa-mir-541	101292454	['LGG', 'SARC', 'THYM', 'UCS']
chr14	101306625	101306984	hsa-mir-136	101292454	['OV', 'SARC']
chr14	101147038	101147458	hsa-mir-376c	101292454	['UCS']
chr14	101143693	101144188	hsa-mir-1185-1	101292454	['LGG', 'PCPG', 'SARC', 'THYM', 'UCS']
chr14	102050999	102051149	hsa-mir-1247	102026728	['STAD']
chr14	105557924	105558306	hsa-mir-6765	105635106	['DLBC', 'LUSC', 'UVM']
chr14	101150705	101150845	hsa-mir-323b	101292454	['ACC']
chr14	101143693	101144188	hsa-mir-370	101292454	['SARC', 'THYM']
chr14	101147038	101147458	hsa-mir-655	101292454	['LGG']
chr14	24604383	24604748	hsa-mir-7703	24615817	['LUSC', 'PRAD', 'SARC']
chr14	101306625	101306984	hsa-mir-376b	101292454	['ACC', 'ESCA', 'LGG', 'MESO', 'PCPG', 'SARC', 'THYM', 'UCS']
chr14	101306625	101306984	hsa-mir-1197	101292454	['ACC', 'CHOL', 'LGG', 'MESO', 'OV', 'PAAD', 'PCPG', 'SARC', 'TGCT', 'THYM', 'UCS']
chr14	105124209	105124541	hsa-mir-203a	104583458	['THYM']
chr14	101306625	101306984	hsa-mir-1185-1	101292454	['ACC', 'LGG', 'MESO', 'OV', 'PAAD', 'PCPG', 'PRAD', 'SARC', 'THYM', 'UCS']
chr14	101162987	101163312	hsa-mir-1185-1	101292454	['PCPG', 'UCS']
chr14	101306625	101306984	hsa-mir-369	101292454	['ACC', 'OV', 'SARC']
chr14	23322319	23322495	hsa-mir-4707	23426298	['KIRC']
chr14	101147038	101147458	hsa-mir-487a	101292454	['LGG']
chr14	101147038	101147458	hsa-mir-496	101292454	['LGG', 'SARC']
chr14	101147038	101147458	hsa-mir-382	101292454	['SARC', 'TGCT']
chr14	101143693	101144188	hsa-mir-433	101292454	['SARC']
chr14	101147038	101147458	hsa-mir-494	101292454	['LGG', 'TGCT']
chr14	101147038	101147458	hsa-mir-539	101292454	['THYM', 'UCS']
chr14	101306625	101306984	hsa-mir-337	101292454	['PRAD', 'SARC']
chr14	101143693	101144188	hsa-mir-299	101292454	['LGG', 'SARC', 'UCS']
chr14	101370822	101370975	hsa-mir-1247	102026728	['ACC', 'CHOL', 'SARC']
chr14	101143693	101144188	hsa-mir-376c	101292454	['SARC', 'UCS']
chr14	101147038	101147458	hsa-mir-377	101292454	['LGG', 'SARC', 'UCS']
chr14	101147038	101147458	hsa-mir-543	101292454	['TGCT', 'UCS']
chr14	101143693	101144188	hsa-mir-1193	101292454	['LGG', 'PCPG', 'SARC']
chr14	101143693	101144188	hsa-mir-382	101292454	['SARC']
chr14	101143693	101144188	hsa-mir-323a	101292454	['SARC', 'UCS']
chr14	101306625	101306984	hsa-mir-323a	101292454	['ACC', 'PRAD', 'SARC', 'THYM', 'UCS']
chr14	101306625	101306984	hsa-mir-493	101292454	['LGG', 'PAAD', 'PCPG', 'SARC']
chr14	101143693	101144188	hsa-mir-154	101292454	['UCS']
chr14	101162987	101163312	hsa-mir-1197	101292454	['UCS']
chr14	101306625	101306984	hsa-mir-410	101292454	['OV', 'SARC']
chr14	101306625	101306984	hsa-mir-770	101292454	['ACC', 'CHOL', 'LGG', 'MESO', 'OV', 'PAAD', 'PCPG', 'SARC', 'TGCT', 'UCS']
chr14	101147038	101147458	hsa-mir-770	101292454	['TGCT', 'UCS']
chr14	100687969	100688087	hsa-mir-345	100773000	['STAD']
chr14	25143666	25144075	hsa-mir-4707	23426298	['KIRC', 'TGCT']
chr14	101306625	101306984	hsa-mir-379	101292454	['PCPG', 'PRAD']
chr14	101162987	101163312	hsa-mir-496	101292454	['LAML']
chr14	101306625	101306984	hsa-mir-299	101292454	['ACC', 'LGG', 'PCPG', 'PRAD', 'SARC', 'TGCT', 'UCS']
chr14	101306625	101306984	hsa-mir-412	101292454	['ACC', 'OV', 'SARC', 'THYM']
chr14	101306625	101306984	hsa-mir-1193	101292454	['ACC', 'CHOL', 'LGG', 'OV', 'PCPG', 'SARC', 'TGCT', 'THYM', 'UCS']
chr14	101306625	101306984	hsa-mir-654	101292454	['CHOL', 'SARC', 'UCS']
chr14	101162987	101163312	hsa-mir-369	101292454	['PCPG', 'THYM']
chr14	101306625	101306984	hsa-mir-127	155054549	['OV', 'PRAD']
chr14	101306625	101306984	hsa-mir-432	101292454	['LGG', 'SARC']
chr14	101306625	101306984	hsa-mir-758	101292454	['PAAD', 'SARC', 'THYM']
chr14	21439863	21440073	hsa-mir-6717	21493219	['BLCA', 'CHOL', 'OV']
chr14	23367708	23367835	hsa-mir-4707	23426298	['ACC', 'HNSC', 'PRAD', 'UVM']
chr14	101147038	101147458	hsa-mir-412	101292454	['UCS']
chr14	101147038	101147458	hsa-mir-134	101292454	['PCPG']
chr14	101143693	101144188	hsa-mir-411	101292454	['PCPG', 'THYM', 'UCS']
chr14	101162987	101163312	hsa-mir-410	101292454	['THYM']
chr14	101143693	101144188	hsa-mir-665	101292454	['LGG', 'SARC']
chr14	101143693	101144188	hsa-mir-655	101292454	['LGG', 'UCS']
chr14	105603404	105603554	hsa-mir-6765	105635106	['ESCA', 'LUSC']
chr14	101143693	101144188	hsa-mir-544a	101292454	['PCPG', 'SARC', 'UCS']
chr14	101150705	101150845	hsa-mir-485	101292454	['KIRC']
chr14	101150705	101150845	hsa-mir-493	101292454	['KIRC']
chr14	101147038	101147458	hsa-mir-544a	101292454	['SARC', 'TGCT']
chr14	101147038	101147458	hsa-mir-1185-1	101292454	['LGG', 'PCPG', 'SARC']
chr14	101162987	101163312	hsa-mir-655	101292454	['UCS']
chr14	101147038	101147458	hsa-mir-665	101292454	['LGG', 'SARC']
chr14	101306625	101306984	hsa-mir-411	101292454	['ACC', 'OV', 'PRAD', 'SARC', 'UCS']
chr14	101143693	101144188	hsa-mir-758	101292454	['PCPG']
chr14	101162987	101163312	hsa-mir-770	101292454	['LAML']
chr14	101306625	101306984	hsa-mir-544a	101292454	['ACC', 'CHOL', 'LGG', 'MESO', 'OV', 'PCPG', 'SARC', 'TGCT', 'UCS']
chr14	101147038	101147458	hsa-mir-668	101292454	['LAML', 'SARC', 'TGCT']
chr14	101147038	101147458	hsa-mir-409	101292454	['SARC']
chr14	101143693	101144188	hsa-mir-410	101292454	['SARC']
chr14	101306625	101306984	hsa-mir-433	101292454	['ACC', 'CHOL', 'MESO', 'PAAD', 'PCPG', 'PRAD', 'SARC', 'THYM', 'UCS']
chr14	101162987	101163312	hsa-mir-487a	101292454	['PCPG']
chr14	101162987	101163312	hsa-mir-432	101292454	['THYM']
chr14	101306625	101306984	hsa-mir-376c	101292454	['OV', 'PCPG', 'PRAD', 'SARC']
chr14	101147038	101147458	hsa-mir-411	101292454	['TGCT']
chr14	101147038	101147458	hsa-mir-1197	101292454	['SARC']
chr14	101306625	101306984	hsa-mir-487b	101292454	['ACC', 'OV', 'PRAD', 'SARC']
chr14	101306625	101306984	hsa-mir-409	101292454	['MESO', 'SARC', 'THYM']
chr14	101306625	101306984	hsa-mir-543	101292454	['ACC', 'LGG', 'MESO', 'OV', 'PAAD', 'PCPG', 'PRAD', 'SARC', 'UCS']
chr14	101162987	101163312	hsa-mir-431	101292454	['THYM']
chr14	101162987	101163312	hsa-mir-485	101292454	['UCS']
chr14	101147038	101147458	hsa-mir-380	101292454	['UCS']
chr14	101147038	101147458	hsa-mir-370	101292454	['UCS']
chr14	101147038	101147458	hsa-mir-300	101292454	['SARC']
chr14	23357263	23357473	hsa-mir-4707	23426298	['SKCM', 'TGCT']
chr14	101162987	101163312	hsa-mir-154	101292454	['PCPG', 'UCS']
chr14	105660348	105660502	hsa-mir-6765	105635106	['OV']
chr14	101306625	101306984	hsa-mir-323b	101292454	['ACC', 'OV', 'PRAD', 'SARC', 'UCS']
chr14	101306625	101306984	hsa-mir-494	101292454	['ACC', 'CHOL', 'LGG', 'MESO', 'OV', 'PCPG', 'SARC', 'THYM', 'UCS']
chr14	101306625	101306984	hsa-mir-665	101292454	['ACC', 'LGG', 'OV', 'PAAD', 'PCPG', 'PRAD', 'SARC', 'TGCT', 'THYM', 'UCS']
chr14	101306625	101306984	hsa-mir-380	101292454	['ACC', 'CHOL', 'MESO', 'OV', 'PAAD', 'PCPG', 'SARC', 'THYM', 'UCS']
chr14	101143693	101144188	hsa-mir-487a	101292454	['LGG', 'SARC', 'THYM', 'UCS']
chr14	101143693	101144188	hsa-mir-376b	101292454	['LGG', 'PCPG', 'SARC', 'UCS']
chr14	101306625	101306984	hsa-mir-431	101292454	['OV', 'PCPG', 'SARC']
chr14	101306625	101306984	hsa-mir-668	101292454	['ACC', 'LGG', 'MESO', 'OV', 'PAAD', 'PCPG', 'SARC', 'TGCT', 'UCS']
chr14	101306625	101306984	hsa-mir-377	101292454	['ACC', 'CHOL', 'PCPG', 'PRAD', 'SARC', 'UCS']
chr14	101306625	101306984	hsa-mir-495	101292454	['ACC', 'OV', 'SARC', 'TGCT']
chr14	101143693	101144188	hsa-mir-409	101292454	['SARC']
chr14	101143693	101144188	hsa-mir-432	101292454	['UCS']
chr14	101143693	101144188	hsa-mir-494	101292454	['LGG']
chr14	101143693	101144188	hsa-mir-496	101292454	['LGG', 'SARC', 'UCS']
chr14	101147038	101147458	hsa-mir-323a	101292454	['SARC']
chr14	101162987	101163312	hsa-mir-127	155054549	['PCPG']
chr14	101306625	101306984	hsa-mir-541	101292454	['ACC', 'CHOL', 'LGG', 'MESO', 'OV', 'PAAD', 'PCPG', 'SARC', 'THYM', 'UCS']
chr14	101147038	101147458	hsa-mir-541	101292454	['SARC', 'THYM']
chr14	101162987	101163312	hsa-mir-487b	101292454	['THYM']
chr14	101306625	101306984	hsa-mir-485	101292454	['ACC', 'CHOL', 'PCPG', 'PRAD', 'SARC', 'UCS']
chr14	101143693	101144188	hsa-mir-136	101292454	['THYM']
chr14	101147038	101147458	hsa-mir-495	101292454	['UCS']
chr14	24891908	24892270	hsa-mir-7703	24615817	['LIHC']
chr14	101143693	101144188	hsa-mir-377	101292454	['LGG', 'SARC', 'UCS']
chr14	101143693	101144188	hsa-mir-668	101292454	['SARC', 'THYM']
chr14	101147038	101147458	hsa-mir-369	101292454	['UCS']
chr15	99090927	99091248	hsa-mir-4714	99191767	['ESCA', 'HNSC', 'LIHC', 'LUSC', 'OV', 'SARC', 'UCS']
chr15	96369112	96369214	hsa-mir-1469	96873928	['DLBC']
chr15	93425040	93425223	hsa-mir-3175	93443553	['STAD']
chr15	96595737	96596273	hsa-mir-1469	96873928	['KIRC']
chr15	93374780	93375598	hsa-mir-3175	93443553	['DLBC', 'ESCA', 'SARC', 'TGCT']
chr15	96703320	96703585	hsa-mir-1469	96873928	['OV']
chr15	96884534	96884884	hsa-mir-1469	96873928	['DLBC']
chr15	96407754	96407930	hsa-mir-1469	96873928	['STAD']
chr15	96867031	96867104	hsa-mir-1469	96873928	['STAD']
chr15	93356811	93357105	hsa-mir-3175	93443553	['BLCA', 'LUAD', 'LUSC', 'SKCM']
chr15	96343167	96343435	hsa-mir-1469	96873928	['STAD']
chr15	93633328	93633692	hsa-mir-3175	93443553	['SARC']
chr15	95790334	95790617	hsa-mir-1469	96873928	['OV']
chr15	96900187	96900329	hsa-mir-1469	96873928	['STAD']
chr15	99091450	99092159	hsa-mir-4714	99191767	['ESCA', 'HNSC', 'KICH', 'PAAD', 'UCS']
chr16	51186041	51186738	hsa-mir-3181	50775996	['ACC', 'MESO']
chr16	81309341	81309748	hsa-mir-4720	81348570	['BLCA']
chr16	16242630	16242651	hsa-mir-484	15737137	['DLBC']
chr16	85969764	85970393	hsa-mir-6774	85932767	['BLCA', 'DLBC', 'HNSC', 'LUSC', 'PAAD', 'SARC', 'TGCT', 'THCA', 'THYM']
chr16	85978806	85979044	hsa-mir-6774	85932767	['DLBC', 'PAAD', 'TGCT']
chr16	85398689	85398993	hsa-mir-1910	85784701	['ESCA', 'OV']
chr16	88701263	88701663	hsa-mir-5189	88519687	['STAD']
chr16	87839693	87840050	hsa-mir-6775	87903110	['BLCA', 'CHOL', 'HNSC', 'KICH', 'READ']
chr16	55365064	55365162	hsa-mir-3935	56225400	['HNSC']
chr16	57643668	57643982	hsa-mir-6863	56899118	['KIRC']
chr16	85591342	85591727	hsa-mir-1910	85784701	['BRCA', 'DLBC', 'ESCA', 'OV', 'PCPG']
chr16	14050567	14050869	hsa-mir-193b	14396137	['ACC', 'LGG']
chr16	85456219	85456617	hsa-mir-1910	85784701	['STAD', 'UCS']
chr16	86012146	86012389	hsa-mir-6774	85932767	['ESCA', 'KIRC', 'PRAD', 'STAD', 'THYM']
chr16	85499556	85499891	hsa-mir-1910	85784701	['OV']
chr16	87978906	87979489	hsa-mir-6775	87903110	['DLBC', 'KICH', 'LUAD', 'PCPG', 'PRAD']
chr16	88448195	88448445	hsa-mir-6775	87903110	['ACC']
chr16	2478608	2478672	hsa-mir-940	2318482	['BLCA', 'ESCA', 'LUAD', 'PRAD', 'STAD', 'TGCT', 'UVM']
chr16	86541340	86541581	hsa-mir-1910	85784701	['BLCA', 'ESCA', 'TGCT']
chr16	85586938	85587370	hsa-mir-1910	85784701	['ESCA', 'HNSC', 'LIHC', 'LUSC', 'OV', 'READ', 'TGCT']
chr16	1698080	1698287	hsa-mir-3177	1756195	['COAD', 'SKCM']
chr16	30831973	30832104	hsa-mir-4519	30905381	['PRAD']
chr16	86051825	86052475	hsa-mir-1910	85784701	['CESC', 'ESCA', 'HNSC']
chr16	2561562	2561710	hsa-mir-940	2318482	['KIRC']
chr16	87811234	87811383	hsa-mir-6775	87903110	['DLBC']
chr16	85995905	85996102	hsa-mir-6774	85932767	['ESCA']
chr16	81763852	81764387	hsa-mir-6504	81478590	['SARC']
chr16	14402100	14402342	hsa-mir-365a	14396137	['PAAD', 'STAD']
chr16	85498599	85498960	hsa-mir-1910	85784701	['BRCA', 'OV']
chr16	57670999	57671200	hsa-mir-6772	57836360	['OV', 'PCPG']
chr16	50774747	50775040	hsa-mir-6771	50300461	['KIRC', 'MESO', 'UVM']
chr16	85185210	85185759	hsa-mir-1910	85784701	['LGG', 'SKCM']
chr16	14428618	14428805	hsa-mir-193b	14396137	['BLCA']
chr16	86017264	86017415	hsa-mir-6774	85932767	['LUSC', 'PAAD', 'TGCT', 'THYM']
chr16	57643668	57643982	hsa-mir-6772	57836360	['MESO', 'OV', 'TGCT']
chr16	68113537	68113949	hsa-mir-6773	68270024	['MESO']
chr16	81763852	81764387	hsa-mir-7854	81478590	['BRCA', 'CESC', 'KIRP']
chr16	87807027	87807287	hsa-mir-6775	87903110	['BRCA', 'COAD', 'LUAD', 'OV']
chr16	85887219	85887557	hsa-mir-6774	85932767	['KIRP']
chr16	2518541	2518691	hsa-mir-6768	2510109	['PRAD']
chr16	88865592	88865963	hsa-mir-4722	88851627	['LIHC']
chr16	2478608	2478672	hsa-mir-3677	2318482	['OV', 'TGCT']
chr16	69790577	69791500	hsa-mir-140	69796234	['TGCT']
chr16	2557760	2557909	hsa-mir-3178	2582887	['CESC', 'LUAD']
chr16	14097024	14097356	hsa-mir-365a	14396137	['DLBC', 'UCS']
chr16	51187930	51188326	hsa-mir-3181	50775996	['LGG']
chr16	87812654	87813065	hsa-mir-6775	87903110	['CESC', 'COAD', 'HNSC', 'LUAD', 'PCPG', 'SKCM']
chr16	88866491	88866710	hsa-mir-4722	88851627	['KIRC']
chr16	2582505	2583298	hsa-mir-6767	2479447	['KIRP', 'LUSC']
chr16	87811524	87811882	hsa-mir-6775	87903110	['BRCA', 'CESC', 'COAD', 'DLBC', 'HNSC', 'LUAD', 'OV']
chr16	14396583	14397514	hsa-mir-193b	14396137	['MESO', 'OV', 'STAD']
chr16	14397958	14398068	hsa-mir-365a	14396137	['STAD']
chr16	57680678	57681373	hsa-mir-6772	57836360	['OV']
chr16	2478608	2478672	hsa-mir-6768	2510109	['CESC', 'PCPG']
chr16	87823236	87823449	hsa-mir-6775	87903110	['CESC', 'DLBC']
chr16	88450186	88450490	hsa-mir-5189	88519687	['ESCA', 'TGCT']
chr16	86016233	86016516	hsa-mir-6774	85932767	['HNSC', 'LUSC', 'SARC', 'STAD']
chr16	57654867	57655271	hsa-mir-6772	57836360	['OV']
chr16	575519	575832	hsa-mir-3176	577731	['KIRP', 'LIHC', 'LUSC', 'OV', 'STAD', 'THYM']
chr16	69761641	69762033	hsa-mir-140	69796234	['ESCA', 'LIHC', 'PAAD', 'SKCM']
chr16	87856343	87856555	hsa-mir-6775	87903110	['BLCA', 'CHOL', 'DLBC', 'KIRC', 'LUSC']
chr16	14379572	14379808	hsa-mir-193b	14396137	['DLBC']
chr16	86018969	86019433	hsa-mir-6774	85932767	['COAD', 'DLBC']
chr16	85497347	85497685	hsa-mir-1910	85784701	['OV']
chr16	2557760	2557909	hsa-mir-6767	2479447	['CESC', 'KIRC', 'LUSC', 'THYM']
chr16	85586399	85586765	hsa-mir-1910	85784701	['ESCA', 'LUAD', 'READ']
chr16	81439497	81439896	hsa-mir-7854	81478590	['STAD']
chr16	57655846	57656393	hsa-mir-6772	57836360	['OV', 'TGCT', 'THYM']
chr16	87904170	87904524	hsa-mir-6775	87903110	['DLBC', 'ESCA', 'LGG']
chr16	50719039	50719438	hsa-mir-3181	50775996	['STAD']
chr16	85395325	85395548	hsa-mir-1910	85784701	['BRCA', 'ESCA', 'STAD']
chr16	88860126	88860280	hsa-mir-4722	88851627	['LGG', 'THYM', 'UCS']
chr16	85981502	85981519	hsa-mir-6774	85932767	['TGCT', 'THYM']
chr16	2518541	2518691	hsa-mir-6767	2479447	['LUAD', 'SARC']
chr16	88228373	88228428	hsa-mir-5189	88519687	['KIRP', 'PAAD']
chr16	81763852	81764387	hsa-mir-4720	81348570	['CHOL', 'KICH', 'UVM']
chr16	56985400	56985562	hsa-mir-6863	56899118	['ESCA']
chr16	57907227	57907478	hsa-mir-6772	57836360	['STAD']
chr16	87814047	87814397	hsa-mir-6775	87903110	['BLCA', 'BRCA', 'DLBC', 'LGG', 'PCPG', 'READ']
chr16	69790083	69790481	hsa-mir-140	69796234	['ACC', 'COAD', 'PCPG', 'TGCT']
chr16	51188531	51188838	hsa-mir-3181	50775996	['SARC']
chr16	85397523	85397640	hsa-mir-1910	85784701	['ESCA']
chr16	2518760	2519270	hsa-mir-6767	2479447	['BRCA', 'LAML', 'LUAD', 'TGCT']
chr16	69444205	69444538	hsa-mir-140	69796234	['CHOL', 'COAD']
chr16	87980577	87980839	hsa-mir-5189	88519687	['DLBC', 'OV']
chr16	2478608	2478672	hsa-mir-3178	2582887	['HNSC']
chr16	88700249	88701257	hsa-mir-4722	88851627	['COAD']
chr16	30927821	30927845	hsa-mir-4519	30905381	['CESC', 'OV', 'THYM']
chr16	85496879	85497321	hsa-mir-1910	85784701	['BRCA', 'LUAD', 'LUSC', 'OV', 'PAAD']
chr16	14402100	14402342	hsa-mir-193b	14396137	['OV']
chr16	14379572	14379808	hsa-mir-365a	14396137	['KIRP', 'THYM', 'UCS']
chr16	14396583	14397514	hsa-mir-365a	14396137	['DLBC', 'HNSC', 'PAAD', 'SARC', 'STAD']
chr16	85789975	85790405	hsa-mir-1910	85784701	['DLBC', 'KIRC']
chr16	30645556	30645885	hsa-mir-4518	30484071	['BLCA', 'KIRC', 'READ', 'SARC', 'UCS']
chr16	14097024	14097356	hsa-mir-193b	14396137	['LGG']
chr16	88857121	88857244	hsa-mir-4722	88851627	['OV']
chr16	87840547	87840941	hsa-mir-6775	87903110	['COAD', 'HNSC']
chr17	6938707	6938851	hsa-mir-497	6922977	['SARC']
chr17	8029634	8030116	hsa-mir-6883	8055712	['DLBC', 'LGG', 'PAAD']
chr17	2627618	2628097	hsa-mir-6776	2615048	['OV', 'UVM']
chr17	4934963	4935218	hsa-mir-6864	4890926	['KICH', 'LGG']
chr17	7233457	7233867	hsa-mir-6883	8055712	['STAD']
chr17	4811647	4812042	hsa-mir-6865	4890926	['LGG', 'PRAD', 'READ', 'TGCT', 'THCA']
chr17	2627139	2627523	hsa-mir-212	1954455	['KIRC', 'TGCT', 'THCA']
chr17	2626418	2626796	hsa-mir-1253	2652945	['BRCA', 'LGG', 'STAD', 'TGCT']
chr17	2627618	2628097	hsa-mir-132	1954455	['HNSC', 'TGCT', 'UVM']
chr17	6925152	6925653	hsa-mir-324	7137835	['ESCA', 'KIRC', 'THYM']
chr17	2627139	2627523	hsa-mir-132	1954455	['CHOL', 'HNSC', 'OV', 'PAAD', 'SARC', 'TGCT', 'UVM']
chr17	11874981	11875002	hsa-mir-744	11924193	['PAAD', 'SKCM']
chr17	17743258	17743857	hsa-mir-6777	17740299	['ESCA', 'PCPG']
chr17	8090795	8091158	hsa-mir-6883	8055712	['KICH', 'PAAD']
chr17	2627139	2627523	hsa-mir-1253	2652945	['BRCA', 'LGG', 'STAD', 'TGCT']
chr17	2627139	2627523	hsa-mir-6776	2615048	['OV']
chr17	16355497	16355695	hsa-mir-1288	16120523	['COAD', 'LAML', 'PRAD']
chr17	8029074	8029494	hsa-mir-6883	8055712	['COAD', 'LUAD', 'SARC']
chr17	2626418	2626796	hsa-mir-212	1954455	['PRAD', 'STAD']
chr17	8041932	8042438	hsa-mir-6883	8055712	['KIRP', 'STAD']
chr17	4811647	4812042	hsa-mir-6864	4890926	['BLCA']
chr17	15326853	15327179	hsa-mir-4731	15165868	['PAAD', 'READ']
chr17	2627618	2628097	hsa-mir-1253	2652945	['ACC', 'BLCA', 'BRCA', 'LGG', 'LUSC', 'STAD', 'UVM']
chr17	16281558	16281769	hsa-mir-1288	16120523	['BLCA', 'LIHC', 'OV']
chr17	8090038	8090540	hsa-mir-6883	8055712	['DLBC', 'PAAD', 'SARC']
chr17	17743258	17743857	hsa-mir-33b	17740299	['BLCA', 'HNSC', 'LAML']
chr17	2652547	2653322	hsa-mir-6776	2615048	['OV']
chr17	2627618	2628097	hsa-mir-212	1954455	['BRCA']
chr17	4812526	4812616	hsa-mir-6865	4890926	['DLBC', 'KIRC']
chr17	6938707	6938851	hsa-mir-324	7137835	['ESCA', 'KIRC', 'KIRP', 'LUAD', 'PAAD', 'SKCM']
chr17	2626418	2626796	hsa-mir-132	1954455	['PAAD']
chr17	4812526	4812616	hsa-mir-6864	4890926	['LAML']
chr17	7607455	7607852	hsa-mir-324	7137835	['ESCA']
chr18	13175824	13176186	hsa-mir-4526	13217712	['LUSC', 'THYM']
chr18	13175824	13176186	hsa-mir-5190	13217712	['UCS']
chr18	19746222	19746392	hsa-mir-4741	20513337	['OV']
chr18	13137958	13138425	hsa-mir-4526	13217712	['LUSC', 'SARC']
chr18	20128581	20128874	hsa-mir-4741	20513337	['KIRC', 'STAD']
chr19	4835065	4835273	hsa-mir-4747	4909512	['COAD', 'KIRP']
chr19	863983	864016	hsa-mir-4745	797451	['DLBC', 'ESCA', 'KICH', 'SKCM', 'THCA']
chr19	2489253	2489454	hsa-mir-6789	2236306	['STAD']
chr19	791656	792058	hsa-mir-4745	797451	['PAAD', 'STAD']
chr19	2287726	2288039	hsa-mir-1227	2236306	['DLBC', 'OV']
chr19	925071	925217	hsa-mir-4745	797451	['LIHC', 'THYM']
chr19	2494705	2495117	hsa-mir-7108	2456956	['KIRP', 'PCPG']
chr19	7456079	7456435	hsa-mir-6792	7660759	['STAD', 'UVM']
chr19	4785303	4785662	hsa-mir-4747	4909512	['HNSC', 'UVM']
chr19	6394891	6395218	hsa-mir-3940	6424821	['LUAD', 'TGCT']
chr19	2051815	2052053	hsa-mir-7108	2456956	['CESC']
chr19	4837640	4837813	hsa-mir-4747	4909512	['OV', 'SARC']
chr19	789308	789721	hsa-mir-4745	797451	['KIRP', 'THYM']
chr19	2507206	2507458	hsa-mir-6789	2236306	['STAD']
chr19	6660388	6660670	hsa-mir-6790	6393174	['TGCT']
chr19	2478921	2479315	hsa-mir-7850	2630060	['LGG']
chr19	4812881	4813376	hsa-mir-4747	4909512	['ESCA']
chr19	778993	779222	hsa-mir-4745	797451	['HNSC', 'PAAD', 'STAD', 'THYM']
chr19	782330	783005	hsa-mir-4745	797451	['BRCA', 'COAD', 'HNSC', 'KICH', 'KIRP', 'SKCM', 'THYM']
chr19	5829202	5829624	hsa-mir-6885	6393174	['LUSC', 'MESO', 'OV', 'PAAD']
chr19	791303	791398	hsa-mir-4745	797451	['CHOL']
chr19	1747200	1747550	hsa-mir-1909	1848480	['PAAD']
chr19	7456481	7456588	hsa-mir-6792	7660759	['CESC', 'KICH']
chr19	6660388	6660670	hsa-mir-6885	6393174	['STAD', 'TGCT']
chr19	5829202	5829624	hsa-mir-6790	6393174	['CESC', 'THYM', 'UCS']
chr2	238122137	238122516	hsa-mir-6811	238395893	['PAAD', 'TGCT']
chr2	238092955	238093156	hsa-mir-6811	238395893	['ESCA']
chr2	227586845	227587105	hsa-mir-5702	227526623	['ESCA', 'LUSC']
chr2	240361184	240361566	hsa-mir-2467	240322713	['MESO', 'STAD']
chr2	227665859	227666449	hsa-mir-4439	225907184	['ACC', 'PCPG']
chr2	238038460	238038824	hsa-mir-6811	238395893	['CHOL', 'UVM']
chr2	238188791	238189175	hsa-mir-6811	238395893	['ESCA']
chr2	232277113	232277443	hsa-mir-4777	232063344	['LGG', 'READ', 'SARC']
chr2	232282956	232283086	hsa-mir-4777	232063344	['CHOL']
chr2	232254414	232254430	hsa-mir-4777	232063344	['ACC', 'KIRP', 'UVM']
chr2	238383141	238383356	hsa-mir-6811	238395893	['THCA']
chr2	238036930	238037258	hsa-mir-6811	238395893	['TGCT']
chr2	241309624	241309945	hsa-mir-149	241375106	['MESO']
chr2	238064626	238064865	hsa-mir-6811	238395893	['STAD']
chr2	232054877	232055306	hsa-mir-4777	232063344	['UVM']
chr2	238382776	238383011	hsa-mir-6811	238395893	['ESCA', 'LUSC']
chr2	227666599	227666819	hsa-mir-4439	225907184	['PCPG']
chr2	232276597	232276762	hsa-mir-4777	232063344	['ESCA']
chr2	240744258	240744435	hsa-mir-2467	240322713	['DLBC']
chr2	227665142	227665696	hsa-mir-5702	227526623	['CESC', 'HNSC', 'LUSC', 'TGCT']
chr2	227665859	227666449	hsa-mir-5702	227526623	['CESC', 'ESCA', 'HNSC', 'LUSC', 'SKCM']
chr2	238391204	238391436	hsa-mir-6811	238395893	['BRCA', 'ESCA']
chr2	241366341	241366661	hsa-mir-149	241375106	['ESCA', 'STAD']
chr2	239755854	239755907	hsa-mir-2467	240322713	['ESCA']
chr2	238199102	238199242	hsa-mir-6811	238395893	['CESC', 'CHOL', 'COAD', 'PAAD']
chr2	227666599	227666819	hsa-mir-5702	227526623	['CESC', 'HNSC', 'MESO', 'SKCM', 'TGCT', 'THCA']
chr2	238525604	238525996	hsa-mir-6811	238395893	['TGCT']
chr2	232055335	232055819	hsa-mir-4777	232063344	['ESCA', 'PCPG', 'SARC', 'SKCM', 'UVM']
chr2	232478392	232478857	hsa-mir-4777	232063344	['CHOL', 'KIRP']
chr2	238384383	238384688	hsa-mir-6811	238395893	['BLCA', 'BRCA', 'COAD', 'PCPG']
chr2	227665142	227665696	hsa-mir-4439	225907184	['ACC', 'PCPG']
chr2	233312348	233312929	hsa-mir-5001	233415266	['ACC']
chr2	238392046	238392381	hsa-mir-6811	238395893	['BRCA', 'LUAD', 'PCPG', 'THCA']
chr2	239968226	239968465	hsa-mir-4786	240964748	['PCPG', 'UVM']
chr2	240362327	240362618	hsa-mir-2467	240322713	['ESCA', 'LIHC', 'SARC']
chr2	241313615	241314182	hsa-mir-149	241375106	['SARC']
chr20	30158598	30158945	hsa-mir-3193	30193091	['BLCA', 'COAD', 'ESCA', 'HNSC', 'KIRP', 'LGG', 'LUAD', 'LUSC', 'OV', 'READ', 'SKCM', 'STAD', 'TGCT', 'THCA']
chr20	30175524	30175854	hsa-mir-3193	30193091	['KIRP', 'STAD']
chr20	61641732	61642015	hsa-mir-3196	61867284	['TGCT']
chr20	58629735	58630279	hsa-mir-4533	58713505	['LUAD']
chr20	58629735	58630279	hsa-mir-548ag-2	58713505	['ESCA', 'LUAD', 'LUSC', 'UCS']
chr20	1333597	1333845	hsa-mir-6869	1373739	['COAD']
chr20	52531977	52532203	hsa-mir-4756	52687085	['STAD']
chr20	1398801	1399138	hsa-mir-6869	1373739	['ACC', 'KICH', 'OV', 'SKCM', 'TGCT']
chr20	31044923	31045080	hsa-mir-1825	30795692	['ACC', 'MESO']
chr20	60875997	60876347	hsa-mir-4758	60942367	['ACC', 'BLCA', 'BRCA', 'CESC', 'KIRC', 'LUAD', 'LUSC', 'MESO']
chr20	1310858	1311228	hsa-mir-6869	1373739	['CHOL', 'COAD', 'STAD']
chr20	31045263	31045487	hsa-mir-1825	30795692	['SKCM']
chr20	32284379	32284570	hsa-mir-4755	32581716	['ESCA']
chr20	57741298	57741742	hsa-mir-296	57425932	['SARC', 'UVM']
chr20	58631661	58631838	hsa-mir-4533	58713505	['LUAD', 'LUSC']
chr20	58639140	58639460	hsa-mir-548ag-2	58713505	['LUAD', 'LUSC', 'OV', 'UCS']
chr20	61646020	61646413	hsa-mir-3196	61867284	['TGCT']
chr20	52731700	52731835	hsa-mir-4756	52687085	['BLCA', 'LUSC']
chr20	44056635	44056652	hsa-mir-6812	44044780	['OV', 'PRAD']
chr20	33699049	33699250	hsa-mir-1289-1	34042603	['BLCA', 'COAD', 'KIRC', 'PRAD', 'UCS']
chr20	60956313	60956720	hsa-mir-4758	60942367	['LUAD', 'SARC', 'TGCT', 'THCA', 'UVM']
chr20	30190743	30190994	hsa-mir-3193	30193091	['ACC', 'BLCA', 'CESC', 'COAD', 'HNSC', 'KIRC', 'KIRP', 'LUAD', 'LUSC', 'OV', 'PCPG', 'PRAD', 'READ', 'STAD', 'TGCT', 'THCA', 'UCS']
chr20	57722243	57722385	hsa-mir-4533	58713505	['ESCA']
chr20	1332285	1332772	hsa-mir-6869	1373739	['THYM']
chr20	31063072	31063625	hsa-mir-1825	30795692	['HNSC']
chr20	30196293	30196740	hsa-mir-3193	30193091	['BLCA', 'OV', 'THCA']
chr20	34018897	34019177	hsa-mir-1289-1	34042603	['KIRC']
chr20	52445043	52445455	hsa-mir-4756	52687085	['STAD']
chr20	62182537	62182817	hsa-mir-647	62587768	['MESO']
chr20	39632234	39632572	hsa-mir-6871	39766182	['LUSC']
chr20	1168274	1168908	hsa-mir-6869	1373739	['TGCT', 'THCA', 'THYM']
chr20	43123975	43124199	hsa-mir-3646	42984338	['ESCA', 'HNSC']
chr20	52445816	52446339	hsa-mir-4756	52687085	['STAD']
chr20	61724045	61724282	hsa-mir-3196	61867284	['STAD']
chr20	62170184	62170345	hsa-mir-647	62587768	['PRAD']
chr20	60956743	60957219	hsa-mir-4758	60942367	['COAD', 'LUAD', 'LUSC', 'TGCT']
chr20	1167289	1167675	hsa-mir-6869	1373739	['MESO', 'TGCT', 'THYM']
chr20	11159709	11159935	hsa-mir-6870	10654646	['ESCA']
chr20	1333009	1333271	hsa-mir-6869	1373739	['LUSC', 'PAAD']
chr20	30182515	30183026	hsa-mir-1825	30795692	['LIHC']
chr20	45825158	45825275	hsa-mir-3616	45523481	['BLCA', 'CESC', 'ESCA', 'LUSC', 'OV', 'STAD', 'THYM']
chr20	34127589	34128004	hsa-mir-1289-1	34042603	['LUSC', 'PRAD', 'READ']
chr20	58632319	58632618	hsa-mir-4533	58713505	['HNSC', 'LUAD', 'LUSC', 'THYM']
chr20	60874912	60875240	hsa-mir-4758	60942367	['BRCA', 'LUAD', 'LUSC', 'SARC', 'THYM', 'UCS']
chr20	10692033	10692226	hsa-mir-6870	10654646	['LAML']
chr20	1338546	1338920	hsa-mir-6869	1373739	['THYM']
chr20	46620819	46621265	hsa-mir-4756	52687085	['STAD']
chr20	60695517	60695629	hsa-mir-1257	60573190	['ESCA']
chr20	1415597	1415981	hsa-mir-6869	1373739	['BLCA', 'CHOL']
chr20	58631661	58631838	hsa-mir-548ag-2	58713505	['LUAD', 'LUSC']
chr20	30183712	30184220	hsa-mir-3193	30193091	['ACC', 'BLCA', 'CESC', 'COAD', 'HNSC', 'KIRP', 'LUAD', 'LUSC', 'OV', 'PAAD', 'STAD', 'TGCT', 'THCA']
chr20	30194967	30195344	hsa-mir-1825	30795692	['KIRP']
chr20	31069966	31070213	hsa-mir-1825	30795692	['SKCM']
chr20	34330989	34331372	hsa-mir-1289-1	34042603	['ACC', 'CESC', 'DLBC', 'LGG', 'THYM']
chr20	30624710	30624829	hsa-mir-1825	30795692	['TGCT', 'THYM', 'UVM']
chr20	62170184	62170345	hsa-mir-1914	62587768	['KICH', 'SARC', 'UVM']
chr20	58639140	58639460	hsa-mir-4533	58713505	['LUAD', 'LUSC']
chr20	30158598	30158945	hsa-mir-1825	30795692	['THCA']
chr20	57722243	57722385	hsa-mir-548ag-2	58713505	['PAAD']
chr20	46618615	46619022	hsa-mir-4756	52687085	['STAD', 'THYM', 'UCS']
chr20	62494990	62495823	hsa-mir-1914	62587768	['BLCA', 'COAD', 'LUSC', 'READ', 'STAD', 'TGCT']
chr20	52444580	52444892	hsa-mir-4756	52687085	['BLCA']
chr20	52740107	52740637	hsa-mir-4756	52687085	['BLCA']
chr20	57740587	57741260	hsa-mir-298	57425932	['PCPG']
chr20	30161920	30162316	hsa-mir-3193	30193091	['BLCA', 'CESC', 'COAD', 'DLBC', 'HNSC', 'KIRP', 'LGG', 'LUAD', 'LUSC', 'STAD']
chr20	58632319	58632618	hsa-mir-548ag-2	58713505	['LGG', 'LUAD', 'LUSC', 'MESO', 'THYM']
chr20	39762558	39762863	hsa-mir-6871	39766182	['OV']
chr20	30182515	30183026	hsa-mir-3193	30193091	['ACC', 'BLCA', 'CESC', 'COAD', 'HNSC', 'KIRP', 'LUAD', 'LUSC', 'OV', 'PRAD', 'READ', 'STAD', 'TGCT', 'THCA', 'UCS']
chr20	62182537	62182817	hsa-mir-1914	62587768	['COAD']
chr20	30194967	30195344	hsa-mir-3193	30193091	['ACC', 'BLCA', 'BRCA', 'CESC', 'COAD', 'KIRP', 'LGG', 'LIHC', 'LUAD', 'LUSC', 'OV', 'READ', 'SARC', 'STAD', 'TGCT', 'THCA', 'THYM', 'UCS']
chr20	44062032	44062200	hsa-mir-6812	44044780	['ACC']
chr20	39631777	39632207	hsa-mir-6871	39766182	['MESO']
chr20	49982609	49983533	hsa-mir-3194	50159237	['BLCA', 'BRCA', 'LGG', 'LIHC', 'SKCM']
chr21	46719490	46719844	hsa-mir-6815	46825079	['KIRP', 'PCPG', 'SKCM', 'TGCT']
chr21	46737459	46737695	hsa-mir-6815	46825079	['DLBC', 'LUAD', 'OV', 'PCPG', 'PRAD', 'SARC', 'SKCM', 'STAD', 'TGCT', 'THCA']
chr21	46741355	46741787	hsa-mir-6815	46825079	['KIRC', 'LUAD', 'LUSC', 'OV', 'PCPG', 'SKCM', 'TGCT']
chr21	26980548	26980842	hsa-mir-155	26934442	['TGCT', 'THYM']
chr21	46749567	46749782	hsa-mir-6815	46825079	['ACC', 'BLCA', 'CHOL', 'KICH', 'KIRP', 'LUAD', 'OV', 'PCPG', 'SKCM', 'TGCT', 'THCA']
chr21	46783934	46784395	hsa-mir-6815	46825079	['CESC', 'ESCA', 'LUAD', 'PCPG', 'SKCM', 'TGCT']
chr21	46726845	46727332	hsa-mir-6815	46825079	['LUAD', 'SARC', 'SKCM', 'TGCT', 'THCA']
chr21	46738832	46739011	hsa-mir-6815	46825079	['KIRC', 'LUAD', 'PCPG', 'SKCM', 'TGCT', 'THCA']
chr21	46786853	46787266	hsa-mir-6815	46825079	['BLCA', 'KIRP', 'LGG', 'LIHC', 'LUAD', 'PAAD', 'PCPG', 'SKCM', 'STAD', 'UCS']
chr21	46739517	46739788	hsa-mir-6815	46825079	['KIRC', 'LUAD', 'PAAD', 'PCPG', 'PRAD', 'SKCM', 'TGCT', 'THYM']
chr21	44824532	44824624	hsa-mir-6070	45079347	['LIHC']
chr21	17656088	17656430	hsa-let-7c	17791721	['BRCA', 'LAML']
chr21	46769779	46770045	hsa-mir-6815	46825079	['SARC']
chr21	46749941	46750271	hsa-mir-6815	46825079	['ACC', 'BLCA', 'CESC', 'KICH', 'LUAD', 'OV', 'PCPG', 'PRAD', 'SKCM', 'TGCT', 'THCA']
chr21	46740711	46740979	hsa-mir-6815	46825079	['CHOL', 'KIRC', 'LUAD', 'PAAD', 'PCPG', 'SKCM', 'TGCT']
chr21	46742697	46743154	hsa-mir-6815	46825079	['CESC', 'KIRP', 'LUAD', 'OV', 'PRAD', 'SKCM', 'TGCT', 'THCA', 'THYM']
chr22	30649196	30649657	hsa-mir-6818	30279169	['KIRC', 'READ']
chr22	26921035	26921055	hsa-mir-548j	26986066	['COAD', 'KIRC', 'KIRP', 'LGG', 'LIHC', 'PAAD', 'PCPG', 'SARC', 'TGCT', 'UVM']
chr22	46432742	46433091	hsa-let-7b	46481871	['KIRC', 'PCPG']
chr22	46432742	46433091	hsa-mir-4763	46481871	['CESC', 'COAD', 'SKCM']
chr22	30647782	30648063	hsa-mir-6818	30279169	['KIRC']
chr22	46455003	46455485	hsa-mir-4763	46481871	['OV']
chr22	46008367	46008678	hsa-mir-4762	46067713	['CHOL', 'STAD', 'TGCT', 'THYM']
chr22	46467914	46468476	hsa-let-7b	46481871	['HNSC', 'OV', 'PRAD', 'THYM']
chr22	38292237	38292573	hsa-mir-659	38245324	['OV', 'SARC']
chr22	46470082	46470656	hsa-let-7b	46481871	['BLCA', 'BRCA', 'KIRC', 'OV', 'THYM']
chr22	46285473	46285870	hsa-mir-4762	46067713	['HNSC', 'LUSC', 'TGCT', 'THYM']
chr22	20142939	20143182	hsa-mir-6816	20104748	['READ']
chr22	36847830	36847945	hsa-mir-6819	36784011	['SARC']
chr22	42345988	42346366	hsa-mir-33a	42229114	['CESC', 'HNSC', 'LGG', 'OV', 'STAD', 'UCS']
chr22	50346860	50347243	hsa-mir-6821	50354419	['KICH', 'LUAD', 'READ']
chr22	46041491	46041960	hsa-mir-4762	46067713	['LIHC', 'LUAD', 'LUSC', 'THYM']
chr22	41080878	41081122	hsa-mir-4766	41215340	['DLBC', 'THYM']
chr22	46462776	46462894	hsa-let-7b	46481871	['THCA']
chr22	50342658	50342932	hsa-mir-3667	50051166	['THYM']
chr22	27028638	27029036	hsa-mir-548j	26986066	['KIRP', 'THCA']
chr22	30643780	30644513	hsa-mir-6818	30279169	['BLCA', 'ESCA', 'KIRC']
chr22	46392166	46392677	hsa-mir-4763	46481871	['LAML']
chr22	41844337	41844774	hsa-mir-6889	41682190	['PCPG']
chr22	41809427	41810696	hsa-mir-6889	41682190	['KIRP', 'MESO', 'STAD']
chr22	46462776	46462894	hsa-mir-3619	46476210	['ACC', 'KIRP', 'SARC', 'STAD']
chr22	41105876	41106003	hsa-mir-4766	41215340	['LUAD', 'THYM']
chr22	41060857	41060942	hsa-mir-4766	41215340	['LIHC', 'LUSC', 'PCPG', 'THYM']
chr22	50331571	50331948	hsa-mir-6821	50354419	['KICH', 'KIRC', 'LUAD', 'PCPG', 'READ']
chr22	36821515	36821891	hsa-mir-6819	36784011	['BLCA', 'LUSC', 'SARC']
chr22	35842495	35842590	hsa-mir-3909	35695886	['COAD', 'SARC', 'STAD']
chr22	42315897	42316153	hsa-mir-33a	42229114	['LGG', 'UVM']
chr22	46393370	46393721	hsa-mir-4762	46067713	['BLCA']
chr22	29601085	29601300	hsa-mir-3653	29784553	['LGG', 'STAD']
chr22	36828742	36828858	hsa-mir-6819	36784011	['ESCA', 'SARC']
chr22	42331053	42331125	hsa-mir-33a	42229114	['ACC', 'LIHC', 'PAAD']
chr22	50345940	50346570	hsa-mir-6821	50354419	['ESCA', 'KIRC', 'LUAD', 'LUSC', 'READ', 'TGCT']
chr22	46408022	46408110	hsa-mir-4763	46481871	['CHOL', 'COAD', 'READ']
chr22	50331571	50331948	hsa-mir-3667	50051166	['BLCA', 'PAAD', 'THYM']
chr22	46472616	46472825	hsa-let-7b	46481871	['BLCA', 'BRCA', 'KIRC', 'THYM']
chr22	50329443	50330313	hsa-mir-3667	50051166	['BLCA', 'THYM']
chr22	46392166	46392677	hsa-let-7b	46481871	['BLCA']
chr22	46495432	46495673	hsa-let-7b	46481871	['OV']
chr22	42345357	42345934	hsa-mir-33a	42229114	['CHOL', 'UCS']
chr22	46472616	46472825	hsa-mir-4763	46481871	['BLCA', 'CHOL', 'HNSC', 'LUSC', 'OV', 'PRAD', 'SKCM', 'THYM', 'UCS', 'UVM']
chr22	50327213	50327243	hsa-mir-3667	50051166	['HNSC', 'PAAD', 'SKCM', 'TGCT']
chr22	46474643	46475112	hsa-let-7b	46481871	['BLCA', 'BRCA', 'KIRC', 'KIRP', 'PRAD']
chr22	36815362	36815553	hsa-mir-6819	36784011	['CESC', 'LUSC', 'SARC']
chr22	41128851	41129054	hsa-mir-4766	41215340	['BRCA', 'LUAD', 'OV', 'TGCT', 'UVM']
chr22	41079087	41079368	hsa-mir-4766	41215340	['SARC', 'THYM']
chr22	50327730	50328489	hsa-mir-6821	50354419	['COAD', 'KICH', 'LIHC', 'LUAD']
chr22	46374858	46375446	hsa-mir-4762	46067713	['KIRP', 'LUSC', 'TGCT']
chr22	46470082	46470656	hsa-mir-3619	46476210	['ACC', 'BLCA', 'BRCA', 'COAD', 'HNSC', 'LUAD', 'LUSC', 'OV', 'READ', 'SARC', 'STAD', 'UCS']
chr22	46467914	46468476	hsa-mir-4763	46481871	['ACC', 'BLCA', 'CHOL', 'LUSC', 'OV', 'SARC', 'SKCM', 'STAD', 'THYM', 'UCS']
chr22	50330725	50331030	hsa-mir-3667	50051166	['BLCA', 'LUSC', 'THYM']
chr22	38614588	38614867	hsa-mir-6820	38349705	['KICH', 'SKCM', 'STAD']
chr22	36858236	36858440	hsa-mir-6819	36784011	['MESO']
chr22	46464940	46465203	hsa-mir-4763	46481871	['ACC', 'BRCA', 'MESO', 'SKCM', 'UVM']
chr22	42763845	42763943	hsa-mir-33a	42229114	['CHOL', 'OV', 'THYM', 'UCS']
chr22	45642150	45642482	hsa-mir-1249	45636771	['ESCA', 'LUSC']
chr22	46004834	46005031	hsa-mir-4762	46067713	['CHOL', 'HNSC', 'TGCT', 'THYM']
chr22	50327730	50328489	hsa-mir-3667	50051166	['LAML', 'PAAD', 'SKCM']
chr22	46470082	46470656	hsa-mir-4763	46481871	['BLCA', 'BRCA', 'CHOL', 'COAD', 'HNSC', 'KIRP', 'LUSC', 'OV', 'SKCM', 'STAD', 'UCS', 'UVM']
chr22	20201514	20201701	hsa-mir-1286	20255840	['LIHC', 'UCS']
chr22	30646485	30646883	hsa-mir-6818	30279169	['KIRC']
chr22	46474643	46475112	hsa-mir-4763	46481871	['BLCA', 'CHOL', 'COAD', 'LUSC', 'OV', 'SKCM', 'UCS', 'UVM']
chr22	46480881	46481264	hsa-mir-3619	46476210	['ACC', 'BLCA', 'BRCA', 'OV', 'SKCM', 'STAD']
chr22	46398693	46399004	hsa-mir-4763	46481871	['OV']
chr22	20310414	20310572	hsa-mir-1286	20255840	['BLCA', 'LUAD']
chr22	20207380	20207531	hsa-mir-1286	20255840	['LIHC']
chr22	50341970	50342055	hsa-mir-3667	50051166	['KICH']
chr22	18551113	18551402	hsa-mir-648	18484266	['SKCM']
chr22	50329443	50330313	hsa-mir-6821	50354419	['CHOL', 'DLBC', 'LIHC', 'LUAD']
chr22	50324610	50324932	hsa-mir-6821	50354419	['ACC', 'ESCA', 'LUAD']
chr22	41844337	41844774	hsa-mir-1281	41487764	['PCPG', 'PRAD']
chr22	30650339	30650644	hsa-mir-6818	30279169	['BLCA', 'ESCA']
chr22	42332206	42332544	hsa-mir-33a	42229114	['ACC', 'ESCA', 'KIRC']
chr22	46036411	46036538	hsa-mir-4762	46067713	['ESCA']
chr22	41460471	41460696	hsa-mir-1281	41487764	['STAD']
chr22	50344780	50345228	hsa-mir-6821	50354419	['COAD', 'LUAD', 'LUSC']
chr22	27038834	27039211	hsa-mir-548j	26986066	['TGCT', 'THCA']
chr22	46516040	46516252	hsa-mir-4763	46481871	['OV']
chr22	20227933	20228240	hsa-mir-1286	20255840	['THCA']
chr22	41047729	41047883	hsa-mir-4766	41215340	['LAML', 'MESO', 'THYM']
chr22	46467914	46468476	hsa-mir-3619	46476210	['ACC', 'BLCA', 'COAD', 'LIHC', 'LUSC', 'OV', 'SARC', 'SKCM', 'STAD', 'UCS']
chr22	46462776	46462894	hsa-mir-4763	46481871	['ACC', 'BRCA', 'COAD', 'OV', 'SARC', 'STAD', 'TGCT']
chr22	46455003	46455485	hsa-let-7b	46481871	['ACC', 'BLCA', 'CHOL', 'THCA']
chr22	45664918	45665214	hsa-mir-1249	45636771	['LGG', 'LUSC', 'SARC', 'STAD']
chr22	36806147	36806450	hsa-mir-6819	36784011	['SARC']
chr22	46495432	46495673	hsa-mir-4763	46481871	['COAD', 'KICH', 'LUSC', 'OV', 'SKCM', 'TGCT', 'THYM', 'UCS']
chr22	50327213	50327243	hsa-mir-6821	50354419	['CESC', 'COAD', 'KICH', 'LIHC', 'LUAD', 'UCS']
chr22	50330725	50331030	hsa-mir-6821	50354419	['LGG']
chr22	45668194	45668536	hsa-mir-1249	45636771	['PRAD']
chr22	38294842	38295023	hsa-mir-6820	38349705	['OV']
chr22	46464940	46465203	hsa-mir-3619	46476210	['KIRP', 'LIHC', 'PCPG', 'READ']
chr22	42073632	42073949	hsa-mir-33a	42229114	['BLCA', 'DLBC']
chr22	46432742	46433091	hsa-mir-3619	46476210	['ACC', 'SARC', 'UCS']
chr22	41417973	41418366	hsa-mir-6889	41682190	['THYM']
chr22	30648392	30648767	hsa-mir-6818	30279169	['ESCA', 'KIRC']
chr22	46464940	46465203	hsa-let-7b	46481871	['BRCA', 'DLBC', 'SARC', 'TGCT']
chr22	19159081	19159242	hsa-mir-185	20008634	['BLCA', 'COAD', 'KIRC', 'READ', 'STAD', 'THCA']
chr22	30644816	30645407	hsa-mir-6818	30279169	['BLCA', 'CESC', 'KIRC', 'LIHC', 'PRAD', 'UCS']
chr22	46035019	46035329	hsa-mir-4762	46067713	['OV']
chr22	27043800	27044733	hsa-mir-548j	26986066	['LIHC', 'LUSC', 'SKCM', 'TGCT']
chr22	46408022	46408110	hsa-let-7b	46481871	['OV', 'PAAD', 'THCA']
chr22	41048065	41048352	hsa-mir-4766	41215340	['CESC', 'ESCA', 'HNSC', 'LIHC', 'LUAD', 'LUSC', 'TGCT']
chr3	197190389	197190580	hsa-mir-4797	197025482	['ESCA', 'HNSC', 'LUSC']
chr3	195849521	195850263	hsa-mir-570	195424613	['THYM']
chr3	187686706	187686977	hsa-mir-28	187871718	['LUAD']
chr3	187529493	187529917	hsa-mir-944	189507448	['OV', 'PAAD', 'UCS']
chr3	195916495	195916669	hsa-mir-570	195424613	['DLBC']
chr3	134100770	134101008	hsa-mir-4788	134151286	['BRCA', 'LGG']
chr3	197439165	197439566	hsa-mir-922	197463772	['ACC']
chr3	195542423	195542578	hsa-mir-570	195424613	['HNSC', 'STAD']
chr3	197461391	197461841	hsa-mir-922	197463772	['ACC', 'COAD']
chr3	195573980	195574341	hsa-mir-570	195424613	['HNSC', 'LGG']
chr3	197121526	197121880	hsa-mir-4797	197025482	['ESCA', 'HNSC', 'LAML', 'LUSC']
chr3	187464496	187464942	hsa-mir-28	187871718	['BLCA', 'BRCA', 'CESC', 'COAD', 'KICH', 'LUSC', 'READ']
chr3	189766714	189767004	hsa-mir-944	189507448	['ESCA', 'PRAD']
chr3	187685845	187686007	hsa-mir-28	187871718	['KICH']
chr3	195906363	195907075	hsa-mir-570	195424613	['BLCA', 'ESCA', 'HNSC', 'OV', 'PAAD']
chr3	188618525	188618672	hsa-mir-944	189507448	['KIRC', 'STAD']
chr3	195430866	195431240	hsa-mir-570	195424613	['ACC', 'BLCA', 'BRCA', 'CESC', 'CHOL', 'COAD', 'ESCA', 'HNSC', 'KICH', 'KIRC', 'KIRP', 'LGG', 'LIHC', 'LUAD', 'LUSC', 'OV', 'PAAD', 'PCPG', 'PRAD', 'READ', 'SKCM', 'TGCT', 'THCA', 'UCS', 'UVM']
chr3	195920397	195920496	hsa-mir-570	195424613	['DLBC']
chr3	195891844	195892227	hsa-mir-570	195424613	['ACC', 'BLCA', 'ESCA', 'HNSC', 'THYM']
chr3	195430866	195431240	hsa-mir-6829	195636633	['SARC', 'STAD']
chr3	134047160	134047394	hsa-mir-6827	134093288	['KICH', 'KIRC', 'LIHC', 'MESO', 'OV', 'PRAD', 'TGCT', 'THCA']
chr3	134068231	134068586	hsa-mir-6827	134093288	['KIRC', 'LIHC', 'MESO', 'OV', 'PCPG', 'READ', 'SARC', 'THCA', 'THYM', 'UCS']
chr3	134181248	134181600	hsa-mir-4788	134151286	['STAD']
chr3	187529493	187529917	hsa-mir-28	187871718	['CHOL', 'ESCA', 'HNSC', 'KIRC', 'TGCT', 'THYM']
chr3	195908745	195909032	hsa-mir-570	195424613	['BLCA', 'CHOL', 'ESCA', 'HNSC', 'LUAD', 'THYM']
chr3	134034499	134034569	hsa-mir-6827	134093288	['KICH']
chr3	134067109	134067364	hsa-mir-6827	134093288	['BRCA', 'KIRC', 'LIHC', 'LUAD', 'MESO', 'OV', 'READ', 'THCA', 'THYM', 'UCS']
chr3	197033346	197033465	hsa-mir-4797	197025482	['HNSC', 'LUSC']
chr3	188661502	188661787	hsa-mir-28	187871718	['ESCA', 'LUSC', 'THYM']
chr3	188663292	188663701	hsa-mir-28	187871718	['THYM']
chr3	134069780	134070244	hsa-mir-6827	134093288	['BLCA', 'HNSC', 'KIRC', 'KIRP', 'LIHC', 'LUAD', 'MESO', 'OV', 'SARC', 'SKCM', 'THYM']
chr3	195919060	195919486	hsa-mir-570	195424613	['OV']
chr3	189793562	189793947	hsa-mir-944	189507448	['ESCA']
chr3	195897824	195897955	hsa-mir-570	195424613	['BLCA', 'ESCA', 'HNSC', 'LUSC', 'THYM']
chr3	187682660	187682900	hsa-mir-28	187871718	['DLBC', 'ESCA', 'LIHC']
chr3	195919575	195919687	hsa-mir-570	195424613	['PRAD']
chr3	195871770	195871934	hsa-mir-570	195424613	['HNSC']
chr3	134050159	134050571	hsa-mir-6827	134093288	['HNSC', 'KICH', 'MESO', 'PRAD', 'READ']
chr3	134053436	134053779	hsa-mir-6827	134093288	['KICH', 'SARC']
chr3	195854063	195854320	hsa-mir-570	195424613	['BLCA', 'THYM']
chr3	188658561	188658620	hsa-mir-28	187871718	['ESCA', 'KIRC', 'LGG', 'LIHC', 'LUSC', 'TGCT', 'THYM']
chr3	186490704	186490868	hsa-mir-1248	186501365	['LGG', 'OV']
chr3	189654011	189654252	hsa-mir-944	189507448	['ESCA']
chr3	186252092	186252491	hsa-mir-1248	186501365	['ESCA']
chr3	195896732	195897063	hsa-mir-570	195424613	['ESCA', 'HNSC', 'KICH', 'LUSC', 'THYM']
chr3	134045700	134046050	hsa-mir-6827	134093288	['BRCA', 'HNSC', 'LUSC', 'MESO', 'OV', 'THYM']
chr3	189794828	189795104	hsa-mir-944	189507448	['ESCA']
chr3	134031444	134031760	hsa-mir-6827	134093288	['CESC', 'KICH']
chr3	189111445	189111690	hsa-mir-944	189507448	['ESCA']
chr3	134051149	134051359	hsa-mir-6827	134093288	['KICH', 'KIRC']
chr3	168606249	168606616	hsa-mir-551b	167967452	['ESCA', 'KIRP', 'OV', 'THCA']
chr3	197153931	197154131	hsa-mir-4797	197025482	['HNSC', 'LUSC']
chr3	187495200	187495392	hsa-mir-28	187871718	['BLCA', 'TGCT', 'THYM']
chr3	134182898	134183261	hsa-mir-4788	134151286	['KICH', 'LGG', 'LIHC', 'LUAD', 'LUSC', 'OV', 'SARC', 'THCA', 'UCS']
chr4	40057110	40057493	hsa-mir-4802	40632864	['COAD', 'LAML', 'LIHC', 'TGCT', 'THYM']
chr4	77869398	77869850	hsa-mir-548ah	77356381	['OV']
chr4	40722899	40723292	hsa-mir-4802	40632864	['LAML']
chr4	40181948	40182292	hsa-mir-4802	40632864	['ESCA', 'PRAD', 'THYM']
chr4	53725752	53726074	hsa-mir-4449	53578670	['BLCA', 'HNSC', 'KIRP', 'TGCT']
chr4	40650730	40651201	hsa-mir-4802	40632864	['BLCA', 'DLBC', 'LAML', 'LUAD', 'UCS']
chr4	77869398	77869850	hsa-mir-4450	77356381	['SARC']
chr4	174443232	174443552	hsa-mir-548t	174089961	['ESCA']
chr4	40674578	40674731	hsa-mir-4802	40632864	['LAML', 'LUSC']
chr4	77869090	77869312	hsa-mir-4450	77356381	['SARC']
chr4	153461614	153461859	hsa-mir-3140	153457214	['MESO', 'THCA']
chr4	39152863	39152994	hsa-mir-5591	39408549	['ACC']
chr4	77868010	77868840	hsa-mir-548ah	77356381	['OV', 'READ']
chr4	10459917	10460083	hsa-mir-3138	10118383	['PAAD']
chr4	185771166	185771424	hsa-mir-3945	185776806	['HNSC']
chr4	153475381	153475544	hsa-mir-3140	153457214	['LUSC', 'MESO']
chr4	40674929	40675349	hsa-mir-4802	40632864	['LAML', 'STAD']
chr4	38767096	38767269	hsa-mir-574	38869426	['CESC']
chr4	113672704	113673017	hsa-mir-367	113569854	['ESCA', 'TGCT']
chr4	77869090	77869312	hsa-mir-548ah	77356381	['HNSC', 'OV', 'READ']
chr4	8356357	8356569	hsa-mir-95	8160539	['KIRP']
chr4	38162520	38162833	hsa-mir-574	38869426	['BLCA', 'COAD']
chr4	77868010	77868840	hsa-mir-4450	77356381	['OV', 'SARC']
chr4	40165955	40166245	hsa-mir-4802	40632864	['KIRP', 'LAML', 'SARC', 'STAD', 'THYM']
chr4	153461614	153461859	hsa-mir-4453	153457529	['DLBC']
chr4	38787045	38787364	hsa-mir-574	38869426	['KIRC', 'KIRP', 'MESO']
chr4	40724553	40725127	hsa-mir-4802	40632864	['ESCA', 'KIRC', 'OV']
chr4	153475381	153475544	hsa-mir-4453	153457529	['ESCA', 'KIRC', 'STAD', 'THYM']
chr4	185186820	185187542	hsa-mir-3945	185776806	['KIRP']
chr4	185770455	185770749	hsa-mir-3945	185776806	['LIHC']
chr4	183727349	183727751	hsa-mir-1305	183065843	['BLCA', 'ESCA', 'KIRC', 'KIRP', 'SARC', 'TGCT', 'THYM']
chr4	185769532	185770063	hsa-mir-3945	185776806	['CESC', 'KIRP']
chr4	174443845	174444302	hsa-mir-548t	174089961	['ESCA', 'STAD', 'TGCT']
chr5	180256099	180256444	hsa-mir-4638	180657835	['ESCA', 'OV', 'PCPG', 'SKCM', 'THCA']
chr5	172222248	172222806	hsa-mir-5003	172068273	['KICH', 'KIRP', 'LIHC']
chr5	172226784	172227709	hsa-mir-5003	172068273	['ESCA']
chr5	54791399	54791640	hsa-mir-5687	54830791	['BLCA', 'KIRC', 'PRAD']
chr5	1130725	1130985	hsa-mir-4457	1316476	['LUAD', 'THYM']
chr5	54128628	54129104	hsa-mir-581	53606402	['KICH', 'SARC']
chr5	173846140	173846257	hsa-mir-4634	174178247	['PCPG']
chr5	169740418	169740772	hsa-mir-378e	169064278	['KICH', 'THYM']
chr5	1152155	1152545	hsa-mir-4635	1112177	['HNSC', 'LUAD']
chr5	179512852	179513059	hsa-mir-340	179498727	['MESO']
chr5	54893100	54893403	hsa-mir-5687	54830791	['KIRP', 'PRAD']
chr5	172221140	172221536	hsa-mir-5003	172068273	['KICH', 'LIHC', 'STAD', 'THCA']
chr5	1118320	1118521	hsa-mir-4635	1112177	['CESC', 'LUSC']
chr5	172203413	172203849	hsa-mir-5003	172068273	['LGG', 'LUSC']
chr5	1007986	1008378	hsa-mir-4635	1112177	['PAAD']
chr5	172167900	172168183	hsa-mir-5003	172068273	['OV', 'SARC']
chr5	173888869	173889090	hsa-mir-4634	174178247	['TGCT']
chr5	159904569	159904939	hsa-mir-146a	159895258	['CHOL', 'PRAD', 'READ']
chr5	54897039	54897427	hsa-mir-5687	54830791	['BLCA', 'KIRC', 'LIHC', 'LUAD', 'TGCT']
chr5	169729974	169730499	hsa-mir-378e	169064278	['THYM']
chr5	179510185	179510353	hsa-mir-340	179498727	['TGCT']
chr5	54741987	54742107	hsa-mir-5687	54830791	['BLCA', 'KIRC', 'LUAD', 'MESO', 'PCPG', 'PRAD', 'THCA']
chr5	179159137	179159324	hsa-mir-1229	179233865	['LGG', 'LUSC']
chr5	1129967	1130071	hsa-mir-4457	1316476	['ESCA', 'LUAD', 'THYM']
chr5	172202171	172203025	hsa-mir-5003	172068273	['KIRC']
chr5	174148035	174148467	hsa-mir-4634	174178247	['BLCA']
chr5	159879765	159880121	hsa-mir-146a	159895258	['STAD']
chr5	1134623	1134911	hsa-mir-4457	1316476	['SARC']
chr5	171882832	171882998	hsa-mir-5003	172068273	['SARC']
chr5	159904569	159904939	hsa-mir-3142	159895258	['SKCM']
chr5	54722913	54723133	hsa-mir-5687	54830791	['BLCA', 'DLBC', 'KIRC', 'LIHC', 'MESO', 'PCPG', 'PRAD', 'TGCT', 'THCA', 'UVM']
chr5	172205264	172205447	hsa-mir-5003	172068273	['CHOL', 'KIRC', 'LIHC', 'PAAD', 'SKCM', 'THYM']
chr5	172064248	172064489	hsa-mir-5003	172068273	['KIRC']
chr5	1130725	1130985	hsa-mir-4635	1112177	['DLBC', 'LUAD']
chr5	9833016	9833279	hsa-mir-4636	9546186	['CHOL']
chr5	54128628	54129104	hsa-mir-4459	53606402	['STAD']
chr5	1129967	1130071	hsa-mir-4635	1112177	['BLCA', 'CESC', 'LUAD', 'UCS']
chr5	159898090	159898629	hsa-mir-146a	159895258	['COAD']
chr5	1139780	1140172	hsa-mir-4635	1112177	['LUSC']
chr5	159886073	159886498	hsa-mir-3142	159895258	['UVM']
chr5	54896440	54896979	hsa-mir-5687	54830791	['LUAD', 'PRAD', 'TGCT', 'THYM']
chr6	157695432	157695688	hsa-mir-3692	157802230	['PAAD']
chr6	170203615	170204008	hsa-mir-4644	170615849	['CESC']
chr6	134768134	134768363	hsa-mir-3662	135375956	['BLCA']
chr6	169356921	169357287	hsa-mir-4644	170615849	['SARC']
chr6	155636183	155636317	hsa-mir-1273c	155054549	['LUAD', 'PCPG', 'STAD', 'THYM']
chr6	135231583	135231692	hsa-mir-3662	135375956	['ESCA']
chr6	156717523	156717937	hsa-mir-1273c	155054549	['LAML']
chr6	158640222	158640658	hsa-mir-7161	158981148	['BRCA', 'STAD']
chr6	4582137	4582541	hsa-mir-3691	5260974	['LGG', 'STAD']
chr7	130695403	130695870	hsa-mir-29a	130597616	['LAML']
chr7	143111009	143111369	hsa-mir-6892	143078439	['KICH', 'KIRP', 'LGG', 'LIHC', 'LUAD', 'LUSC', 'PAAD']
chr7	130589567	130590049	hsa-mir-335	130131926	['READ']
chr7	44934410	44934613	hsa-mir-4657	44925079	['ACC', 'BLCA']
chr7	128810067	128810454	hsa-mir-592	126892993	['COAD']
chr7	129464915	129465297	hsa-mir-182	129420059	['LAML']
chr7	2548551	2548955	hsa-mir-4648	2559407	['CESC', 'LUAD', 'PRAD', 'THYM', 'UCS']
chr7	130593505	130595916	hsa-mir-29a	130597616	['BLCA', 'BRCA', 'ESCA', 'LAML', 'LUAD', 'LUSC', 'PRAD', 'SARC', 'THYM', 'UCS']
chr7	1546091	1546367	hsa-mir-4655	2272546	['CESC']
chr7	130670866	130671152	hsa-mir-29a	130597616	['LAML', 'STAD']
chr7	130665753	130666114	hsa-mir-29a	130597616	['ACC', 'LAML', 'PAAD', 'PRAD']
chr7	100042030	100042585	hsa-mir-4658	99756324	['COAD']
chr7	130575591	130576512	hsa-mir-335	130131926	['COAD']
chr7	45129269	45129527	hsa-mir-4657	44925079	['ESCA']
chr7	130586004	130586434	hsa-mir-29a	130597616	['BRCA', 'ESCA', 'LAML', 'PCPG', 'PRAD', 'READ']
chr7	2570337	2570495	hsa-mir-4648	2559407	['ACC', 'DLBC', 'ESCA', 'HNSC', 'KICH', 'KIRP', 'LGG', 'LUAD', 'LUSC', 'PCPG', 'TGCT']
chr7	5631413	5631525	hsa-mir-589	5553427	['SARC']
chr7	44140138	44140294	hsa-mir-4649	44143954	['DLBC', 'HNSC', 'KIRP', 'LUAD', 'MESO', 'PAAD']
chr7	5469639	5470034	hsa-mir-589	5553427	['CESC', 'LUAD', 'THCA', 'THYM']
chr7	130633473	130633870	hsa-mir-29a	130597616	['ACC', 'BLCA', 'ESCA', 'LAML', 'PRAD']
chr7	93208987	93209344	hsa-mir-653	93204035	['KICH', 'OV', 'STAD']
chr7	129419876	129420343	hsa-mir-335	130131926	['PRAD']
chr7	134862087	134862457	hsa-mir-6509	134896269	['BLCA', 'ESCA', 'HNSC', 'KIRP', 'LGG', 'LIHC', 'LUAD', 'LUSC', 'PAAD', 'STAD', 'THYM']
chr7	130583676	130584341	hsa-mir-335	130131926	['SARC']
chr7	130602337	130602820	hsa-mir-29a	130597616	['BLCA', 'BRCA', 'ESCA', 'LAML', 'LUSC']
chr7	130712808	130713080	hsa-mir-29a	130597616	['COAD', 'ESCA', 'KICH', 'LAML', 'LUAD']
chr7	100752309	100752636	hsa-mir-4653	100797756	['OV', 'STAD']
chr7	130614674	130615489	hsa-mir-335	130131926	['CESC', 'PCPG']
chr7	130601178	130601963	hsa-mir-29a	130597616	['BRCA', 'ESCA', 'LAML', 'PRAD', 'READ', 'SARC']
chr7	26441148	26441389	hsa-mir-196b	27219460	['LGG', 'TGCT']
chr7	2517395	2517647	hsa-mir-4648	2559407	['BLCA', 'ESCA', 'KIRP', 'THYM']
chr7	130739026	130739346	hsa-mir-29a	130597616	['ESCA', 'LAML', 'LUAD', 'PRAD', 'SKCM']
chr7	129464915	129465297	hsa-mir-183	129420059	['LUSC']
chr7	25901745	25902114	hsa-mir-196b	27219460	['LGG', 'PAAD']
chr7	44616133	44616490	hsa-mir-6838	44122109	['ACC', 'CESC', 'LAML', 'LIHC', 'PCPG', 'SKCM', 'STAD']
chr7	130692586	130692952	hsa-mir-29a	130597616	['KIRP', 'LAML', 'PRAD']
chr7	42896548	42896903	hsa-mir-3943	43152245	['LGG', 'UVM']
chr7	130696655	130697004	hsa-mir-29a	130597616	['DLBC', 'KIRP', 'LAML', 'UCS']
chr7	130586004	130586434	hsa-mir-335	130131926	['PCPG']
chr7	130581597	130582393	hsa-mir-29a	130597616	['BRCA', 'CHOL', 'COAD', 'DLBC', 'ESCA', 'HNSC', 'LAML', 'PRAD']
chr7	129469996	129470292	hsa-mir-96	129420059	['OV']
chr7	1017371	1017727	hsa-mir-339	1068004	['COAD', 'PRAD', 'THYM']
chr7	129410177	129410359	hsa-mir-183	129420059	['OV']
chr7	130756735	130757090	hsa-mir-29a	130597616	['CESC', 'CHOL', 'ESCA', 'LAML', 'PRAD']
chr7	2551232	2551336	hsa-mir-4648	2559407	['PRAD']
chr7	27231816	27231998	hsa-mir-196b	27219460	['BLCA', 'LGG']
chr7	130636331	130636776	hsa-mir-29a	130597616	['BLCA', 'PRAD', 'STAD']
chr7	2667919	2668210	hsa-mir-4648	2559407	['COAD', 'READ']
chr7	100765253	100766084	hsa-mir-4653	100797756	['BLCA']
chr7	130583676	130584341	hsa-mir-29a	130597616	['BRCA', 'ESCA', 'LAML', 'LUAD', 'PRAD']
chr7	130614674	130615489	hsa-mir-29a	130597616	['BRCA', 'ESCA', 'LAML', 'THCA']
chr7	129460659	129460706	hsa-mir-183	129420059	['OV']
chr7	100167857	100168189	hsa-mir-6875	100465027	['KIRC', 'LGG', 'MESO', 'TGCT', 'THCA']
chr7	130697034	130697567	hsa-mir-29a	130597616	['COAD', 'KIRP', 'LAML', 'PAAD']
chr7	26437040	26437353	hsa-mir-196b	27219460	['PCPG']
chr7	100809834	100810470	hsa-mir-4653	100797756	['OV', 'PCPG']
chr7	99684818	99685168	hsa-mir-106b	99699001	['DLBC']
chr7	2548551	2548955	hsa-mir-4655	2272546	['PAAD']
chr7	130741821	130742227	hsa-mir-29a	130597616	['ESCA', 'LAML', 'LUAD']
chr7	130644314	130644883	hsa-mir-29a	130597616	['BRCA', 'COAD', 'ESCA', 'LUSC', 'PRAD', 'TGCT']
chr7	130720133	130720826	hsa-mir-29a	130597616	['BRCA', 'ESCA', 'LAML', 'LUAD', 'PRAD', 'TGCT', 'THCA']
chr7	129410177	129410359	hsa-mir-96	129420059	['STAD']
chr7	130658258	130658537	hsa-mir-29a	130597616	['CESC', 'LAML', 'LUAD', 'PCPG', 'PRAD']
chr7	1659138	1659514	hsa-mir-4655	2272546	['MESO']
chr7	26441148	26441389	hsa-mir-148a	25990793	['KICH', 'STAD']
chr7	130735932	130736596	hsa-mir-29a	130597616	['BRCA', 'ESCA', 'LAML', 'LUAD', 'PRAD', 'TGCT']
chr7	26437040	26437353	hsa-mir-148a	25990793	['LAML']
chr7	93208987	93209344	hsa-mir-489	93204035	['ESCA', 'KICH', 'KIRC']
chr7	130575591	130576512	hsa-mir-29a	130597616	['ACC', 'BLCA', 'DLBC', 'ESCA', 'LAML', 'PRAD']
chr7	2548054	2548433	hsa-mir-4648	2559407	['CESC', 'HNSC', 'KIRP', 'LUAD', 'PAAD', 'UCS']
chr7	1709256	1709641	hsa-mir-6836	2354057	['LIHC']
chr7	150782057	150782091	hsa-mir-671	150929584	['SKCM']
chr7	129460659	129460706	hsa-mir-96	129420059	['LUAD', 'LUSC']
chr7	158410794	158411171	hsa-mir-595	158380483	['READ']
chr7	116217100	116217359	hsa-mir-6132	116593554	['KIRP']
chr7	44931026	44931179	hsa-mir-4657	44925079	['PAAD', 'READ']
chr7	151157060	151157432	hsa-mir-3907	151137217	['LUAD']
chr7	93204906	93205045	hsa-mir-4652	93269600	['KICH', 'KIRC', 'KIRP']
chr7	2661791	2662128	hsa-mir-4648	2559407	['OV', 'TGCT', 'UCS']
chr7	99684818	99685168	hsa-mir-93	99699001	['LAML', 'PRAD', 'STAD']
chr7	130571851	130572495	hsa-mir-29a	130597616	['BRCA', 'ESCA', 'LAML', 'SARC']
chr7	44764845	44765151	hsa-mir-4657	44925079	['TGCT']
chr7	130588239	130588699	hsa-mir-29a	130597616	['BLCA', 'BRCA', 'ESCA', 'LAML', 'LUAD', 'LUSC']
chr7	44616133	44616490	hsa-mir-4657	44925079	['COAD', 'TGCT']
chr7	44954682	44954978	hsa-mir-4657	44925079	['BLCA']
chr7	129420694	129421120	hsa-mir-335	130131926	['LUSC', 'PRAD', 'SARC', 'UCS']
chr7	44136998	44137292	hsa-mir-4649	44143954	['BRCA', 'ESCA', 'HNSC', 'LUAD', 'OV', 'PAAD']
chr7	1616013	1616182	hsa-mir-6836	2354057	['CHOL', 'THCA']
chr7	158387429	158387829	hsa-mir-595	158380483	['LUAD']
chr7	45019224	45019585	hsa-mir-4657	44925079	['HNSC', 'KIRP', 'OV']
chr7	130713444	130713747	hsa-mir-29a	130597616	['ESCA', 'LAML', 'PAAD']
chr7	2569854	2570215	hsa-mir-4648	2559407	['BLCA', 'ESCA', 'HNSC', 'KIRP', 'LGG', 'LUAD', 'OV', 'PCPG', 'THYM']
chr7	129418602	129418801	hsa-mir-335	130131926	['CESC', 'ESCA', 'PRAD', 'STAD']
chr7	1546424	1546775	hsa-mir-4655	2272546	['KIRC']
chr7	43912365	43912715	hsa-mir-6837	44084300	['LUAD']
chr7	1035018	1035209	hsa-mir-339	1068004	['CHOL', 'ESCA', 'HNSC', 'KIRC', 'KIRP', 'LIHC', 'LUAD', 'LUSC', 'STAD', 'THCA']
chr7	44140138	44140294	hsa-mir-6838	44122109	['MESO', 'STAD']
chr7	27386345	27386573	hsa-mir-196b	27219460	['STAD']
chr7	134427779	134428168	hsa-mir-6509	134896269	['BLCA', 'LUAD']
chr7	2550421	2551074	hsa-mir-4648	2559407	['BRCA', 'CESC', 'KIRP', 'LUAD', 'PRAD']
chr7	44127636	44127736	hsa-mir-6838	44122109	['DLBC']
chr7	130606000	130606565	hsa-mir-29a	130597616	['BRCA', 'ESCA', 'KIRP', 'LAML', 'PAAD', 'PCPG', 'SARC']
chr7	44141919	44142207	hsa-mir-6838	44122109	['CESC', 'SKCM', 'TGCT']
chr7	2575019	2575461	hsa-mir-4648	2559407	['BLCA', 'BRCA', 'ESCA', 'LGG', 'LUAD', 'OV', 'PCPG', 'UCS']
chr7	134427779	134428168	hsa-mir-3654	132766846	['KIRP']
chr7	129465628	129465864	hsa-mir-183	129420059	['KICH']
chr7	130645057	130645459	hsa-mir-29a	130597616	['BRCA', 'CHOL', 'LAML', 'LUAD', 'STAD', 'TGCT', 'UVM']
chr7	75522158	75522529	hsa-mir-4651	75544474	['PRAD', 'TGCT']
chr7	130684801	130685194	hsa-mir-29a	130597616	['ESCA', 'LAML', 'MESO']
chr7	2569438	2569603	hsa-mir-4648	2559407	['BLCA', 'HNSC', 'LGG', 'LUAD', 'LUSC', 'OV', 'PCPG', 'READ', 'SARC', 'STAD', 'THCA']
chr7	44141919	44142207	hsa-mir-4649	44143954	['BRCA', 'COAD', 'DLBC', 'HNSC', 'KIRC', 'KIRP', 'LGG', 'LUAD', 'MESO', 'OV', 'PAAD', 'READ', 'SKCM', 'THCA', 'THYM']
chr7	130589567	130590049	hsa-mir-29a	130597616	['BRCA', 'ESCA', 'LAML', 'PRAD']
chr7	130552122	130552429	hsa-mir-335	130131926	['PRAD']
chr7	130641725	130642119	hsa-mir-29a	130597616	['CESC', 'LAML', 'LUSC', 'UVM']
chr7	130675334	130675529	hsa-mir-29a	130597616	['ACC', 'ESCA', 'KIRP', 'LAML', 'LGG', 'PRAD']
chr7	130669444	130669692	hsa-mir-29a	130597616	['ESCA', 'LAML']
chr7	151157060	151157432	hsa-mir-671	150929584	['SARC', 'STAD']
chr8	135469388	135469911	hsa-mir-30b	135844519	['KIRC']
chr8	128993662	128993919	hsa-mir-1206	129010553	['BLCA', 'CESC']
chr8	104308052	104308138	hsa-mir-3151	104152975	['CESC', 'SARC', 'SKCM']
chr8	101455424	101455703	hsa-mir-7705	101734314	['DLBC']
chr8	128993662	128993919	hsa-mir-1207	129010553	['CESC', 'HNSC']
chr8	41436789	41436966	hsa-mir-548ao	41166989	['STAD', 'TGCT']
chr8	102168240	102168326	hsa-mir-7705	101734314	['CESC']
chr8	23655999	23656321	hsa-mir-320a	22102540	['PRAD']
chr8	27449540	27450013	hsa-mir-6843	27472216	['ACC', 'BLCA', 'BRCA', 'CHOL', 'ESCA', 'HNSC', 'KICH', 'KIRC', 'LAML', 'LGG', 'LUAD', 'LUSC', 'MESO', 'OV', 'PAAD', 'PCPG', 'READ', 'SARC', 'TGCT']
chr8	129047466	129047656	hsa-mir-1207	129010553	['CESC', 'HNSC']
chr8	101821654	101822280	hsa-mir-7705	101734314	['MESO', 'READ', 'THYM']
chr8	134153200	134153435	hsa-mir-7848	134087271	['DLBC', 'ESCA']
chr8	24799462	24799718	hsa-mir-6841	24814125	['LUSC']
chr8	144627865	144628210	hsa-mir-4664	144815948	['ACC', 'BLCA', 'BRCA', 'COAD', 'ESCA', 'LIHC', 'LUAD', 'LUSC', 'OV', 'PAAD', 'READ', 'SKCM', 'STAD', 'TGCT', 'THCA']
chr8	128988975	128989172	hsa-mir-1205	128909660	['BLCA', 'CHOL', 'OV', 'SKCM']
chr8	104130599	104130764	hsa-mir-3151	104152975	['ESCA', 'KIRP', 'LAML', 'LGG', 'STAD', 'TGCT']
chr8	27138634	27138989	hsa-mir-6842	27183074	['BLCA', 'COAD', 'HNSC', 'KIRP', 'LIHC', 'PCPG', 'READ', 'SARC', 'TGCT', 'UVM']
chr8	102015928	102016078	hsa-mir-7705	101734314	['BRCA', 'LUAD', 'LUSC', 'TGCT']
chr8	144684263	144684410	hsa-mir-4664	144815948	['COAD', 'LIHC', 'LUAD', 'PRAD', 'TGCT']
chr8	128680816	128681380	hsa-mir-1204	128806786	['HNSC']
chr8	144959402	144959607	hsa-mir-6847	145133574	['THYM']
chr8	8247461	8247709	hsa-mir-4660	8886508	['ESCA', 'LIHC', 'READ', 'STAD']
chr8	61825257	61825601	hsa-mir-4470	62627307	['ESCA', 'PAAD', 'PRAD']
chr8	8241572	8241733	hsa-mir-4660	8886508	['ESCA', 'LIHC', 'LUAD']
chr8	104305857	104306236	hsa-mir-3151	104152975	['BLCA', 'HNSC', 'SARC', 'SKCM']
chr8	96180882	96181195	hsa-mir-3150b	96088126	['BRCA', 'OV']
chr8	144843026	144843252	hsa-mir-937	144897890	['BLCA', 'CHOL', 'COAD', 'ESCA', 'LIHC', 'READ', 'STAD']
chr8	128930937	128931257	hsa-mir-1204	128806786	['ESCA']
chr8	101920723	101921107	hsa-mir-7705	101734314	['DLBC', 'LUAD', 'OV', 'STAD', 'TGCT', 'THCA']
chr8	128944008	128944415	hsa-mir-1204	128806786	['ESCA', 'LUAD', 'READ']
chr8	102149452	102149813	hsa-mir-7705	101734314	['BRCA', 'PAAD', 'TGCT']
chr8	22222955	22223268	hsa-mir-320a	22102540	['THCA']
chr8	125764120	125764533	hsa-mir-6844	125551324	['LAML']
chr8	104118214	104118557	hsa-mir-3151	104152975	['KIRC']
chr8	129047466	129047656	hsa-mir-1205	128909660	['CESC']
chr8	129195465	129196052	hsa-mir-1205	128909660	['CHOL']
chr8	130595828	130596191	hsa-mir-3686	130587260	['UVM']
chr8	61824212	61824789	hsa-mir-4470	62627307	['LUAD', 'SKCM']
chr8	129053712	129054462	hsa-mir-1204	128806786	['ESCA', 'HNSC', 'THYM']
chr8	129076309	129076777	hsa-mir-1204	128806786	['ESCA', 'TGCT']
chr8	102167003	102167377	hsa-mir-7705	101734314	['KIRC', 'STAD']
chr8	104121309	104121576	hsa-mir-3151	104152975	['ACC', 'LGG', 'PCPG', 'SARC']
chr8	131054431	131054834	hsa-mir-5194	131028801	['UVM']
chr8	27449540	27450013	hsa-mir-6842	27183074	['BLCA', 'COAD', 'KIRP', 'LUSC', 'PCPG', 'READ', 'STAD', 'THYM', 'UCS']
chr8	124169504	124169661	hsa-mir-4663	124253616	['TGCT']
chr8	102140192	102140420	hsa-mir-7705	101734314	['ESCA']
chr8	102167683	102167913	hsa-mir-7705	101734314	['COAD', 'ESCA', 'TGCT']
chr8	101475207	101475346	hsa-mir-7705	101734314	['STAD']
chr8	128772812	128773062	hsa-mir-1204	128806786	['ESCA']
chr8	24857844	24858008	hsa-mir-6841	24814125	['KIRC']
chr8	104117409	104117806	hsa-mir-3151	104152975	['BRCA', 'LGG']
chr8	128835085	128835527	hsa-mir-1204	128806786	['ESCA']
chr8	96129740	96130058	hsa-mir-3150a	96037224	['BLCA', 'BRCA', 'COAD', 'LIHC', 'LUSC', 'OV', 'SARC', 'STAD']
chr8	144629463	144629732	hsa-mir-937	144897890	['KICH', 'PCPG']
chr8	144820199	144820570	hsa-mir-4664	144815948	['BLCA', 'BRCA', 'CHOL', 'COAD', 'ESCA', 'HNSC', 'KIRP', 'LAML', 'LUAD', 'LUSC', 'OV', 'PRAD', 'SARC', 'STAD', 'TGCT']
chr8	127844573	127844851	hsa-mir-1207	129010553	['HNSC', 'THYM']
chr8	129047466	129047656	hsa-mir-1206	129010553	['CESC']
chr8	128989961	128990273	hsa-mir-1205	128909660	['SKCM']
chr8	128822251	128823013	hsa-mir-1204	128806786	['ESCA', 'HNSC']
chr8	104088692	104088862	hsa-mir-3151	104152975	['LAML', 'STAD']
chr8	144843026	144843252	hsa-mir-6847	145133574	['BLCA', 'STAD']
chr8	128888912	128889201	hsa-mir-1204	128806786	['ESCA', 'LUAD', 'READ']
chr8	142082969	142083325	hsa-mir-151a	142011327	['BLCA', 'HNSC', 'LUAD', 'LUSC', 'PRAD', 'TGCT']
chr8	128888391	128888698	hsa-mir-1204	128806786	['ESCA']
chr8	101486265	101486558	hsa-mir-7705	101734314	['CHOL', 'PAAD']
chr8	41997279	41998522	hsa-mir-4469	42751745	['CESC', 'COAD', 'LUSC', 'THCA']
chr8	24857844	24858008	hsa-mir-6876	25042229	['HNSC']
chr8	128821272	128821652	hsa-mir-1204	128806786	['ESCA', 'READ']
chr8	41015718	41016076	hsa-mir-548ao	41166989	['BRCA', 'SKCM']
chr8	117466702	117466888	hsa-mir-3610	117887104	['MESO']
chr8	96133166	96133378	hsa-mir-3150b	96088126	['LGG', 'MESO', 'PCPG', 'SKCM']
chr8	128835085	128835527	hsa-mir-1207	129010553	['KICH']
chr8	61821464	61821801	hsa-mir-4470	62627307	['LAML']
chr8	144820199	144820570	hsa-mir-6845	144923138	['COAD', 'OV', 'SARC', 'TGCT', 'THYM']
chr8	130594464	130594915	hsa-mir-3686	130587260	['SKCM']
chr8	129188825	129189407	hsa-mir-1204	128806786	['HNSC']
chr8	128744100	128744550	hsa-mir-1204	128806786	['COAD', 'HNSC']
chr8	103922083	103922307	hsa-mir-3151	104152975	['UVM']
chr8	128822019	128822203	hsa-mir-1204	128806786	['ESCA']
chr8	101920209	101920392	hsa-mir-7705	101734314	['LGG', 'OV', 'SKCM']
chr8	12622678	12623026	hsa-mir-3926-1	12613013	['KICH']
chr8	129196843	129197355	hsa-mir-1204	128806786	['ACC']
chr8	130594185	130594451	hsa-mir-3686	130587260	['LGG']
chr8	142084181	142084412	hsa-mir-151a	142011327	['BLCA']
chr8	135469388	135469911	hsa-mir-30d	135844519	['PCPG']
chr8	128825013	128825274	hsa-mir-1204	128806786	['ESCA', 'LUAD', 'READ']
chr8	101450289	101450675	hsa-mir-7705	101734314	['LUAD', 'STAD', 'THCA']
chr8	101506755	101507113	hsa-mir-7705	101734314	['BLCA', 'CHOL', 'KIRC', 'KIRP', 'LUAD', 'PAAD', 'THCA']
chr8	142046833	142047172	hsa-mir-151a	142011327	['BLCA', 'CESC', 'HNSC', 'LUSC']
chr8	129047466	129047656	hsa-mir-1204	128806786	['ESCA', 'SKCM']
chr8	8242841	8243169	hsa-mir-4660	8886508	['COAD', 'ESCA', 'LGG', 'LIHC', 'TGCT', 'THYM']
chr8	128744100	128744550	hsa-mir-1205	128909660	['READ']
chr8	8992774	8993100	hsa-mir-597	9413423	['KICH', 'PRAD']
chr8	130596435	130596809	hsa-mir-3686	130587260	['SKCM']
chr8	117889939	117890223	hsa-mir-3610	117887104	['KIRC']
chr8	144820199	144820570	hsa-mir-937	144897890	['BLCA', 'BRCA', 'COAD', 'ESCA', 'LUAD', 'LUSC', 'PRAD', 'SARC', 'STAD', 'TGCT']
chr8	103906775	103907150	hsa-mir-3151	104152975	['LGG', 'OV', 'SKCM', 'STAD', 'THYM']
chr8	128811691	128811973	hsa-mir-1204	128806786	['ESCA', 'HNSC']
chr8	104357065	104357412	hsa-mir-3151	104152975	['STAD']
chr8	142047873	142048201	hsa-mir-151a	142011327	['CESC', 'HNSC', 'LUSC', 'MESO']
chr8	96134918	96135079	hsa-mir-3150a	96037224	['BRCA', 'CESC', 'COAD', 'LGG', 'SARC']
chr8	128684618	128684766	hsa-mir-1204	128806786	['ESCA']
chr8	145911932	145912089	hsa-mir-6850	146017774	['BRCA', 'CHOL', 'COAD', 'LUAD', 'PRAD', 'THYM', 'UVM']
chr8	144959402	144959607	hsa-mir-6845	144923138	['MESO', 'OV', 'TGCT']
chr8	96244132	96244425	hsa-mir-3150a	96037224	['STAD']
chr8	96129740	96130058	hsa-mir-3150b	96088126	['KIRC']
chr8	128825013	128825274	hsa-mir-1205	128909660	['SKCM']
chr8	117892449	117892609	hsa-mir-3610	117887104	['DLBC']
chr8	104134901	104135154	hsa-mir-3151	104152975	['ESCA', 'LAML']
chr8	24858208	24858485	hsa-mir-6841	24814125	['KIRC', 'SARC']
chr8	128961875	128962320	hsa-mir-1204	128806786	['ESCA']
chr8	1971088	1971527	hsa-mir-7160	1993160	['LGG']
chr9	130543227	130543280	hsa-mir-2861	130547845	['OV', 'PAAD']
chr9	139538309	139538610	hsa-mir-126	139557368	['KICH', 'KIRC', 'KIRP', 'LIHC', 'LUSC', 'PCPG', 'THCA']
chr9	139444945	139445101	hsa-mir-4673	139440499	['DLBC', 'READ', 'TGCT', 'UCS', 'UVM']
chr9	131930457	131930532	hsa-mir-6855	132597736	['BLCA', 'COAD', 'KIRC', 'READ', 'SKCM', 'THYM']
chr9	139446698	139446837	hsa-mir-4673	139440499	['BLCA', 'PAAD', 'PCPG']
chr9	135874626	135874957	hsa-mir-6877	135906386	['ESCA']
chr9	139860664	139860836	hsa-mir-4479	139780967	['BLCA', 'COAD', 'LGG', 'LIHC']
chr9	135878294	135878662	hsa-mir-6877	135906386	['STAD']
chr9	114790932	114791388	hsa-mir-4668	114659093	['ACC', 'BLCA', 'CESC', 'DLBC', 'HNSC', 'LIHC', 'MESO', 'PAAD', 'SARC', 'TGCT', 'THCA', 'UCS']
chr9	130625149	130625339	hsa-mir-3960	130547845	['THCA']
chr9	136999790	136999893	hsa-mir-4669	137218305	['KIRC']
chr9	130624524	130625072	hsa-mir-3911	130453198	['KIRC']
chr9	139826661	139826850	hsa-mir-4479	139780967	['CHOL', 'COAD', 'HNSC', 'LIHC', 'LUAD', 'LUSC', 'OV']
chr9	139737773	139737949	hsa-mir-4479	139780967	['HNSC', 'LIHC', 'SARC', 'UVM']
chr9	114792518	114792641	hsa-mir-4668	114659093	['ACC', 'CESC', 'COAD', 'LIHC', 'LUSC', 'MESO', 'PRAD', 'READ', 'SARC']
chr9	130627836	130628198	hsa-mir-3911	130453198	['COAD', 'DLBC', 'TGCT', 'UCS']
chr9	139462526	139462651	hsa-mir-4673	139440499	['OV']
chr9	126980824	126981241	hsa-mir-601	126692404	['COAD', 'STAD']
chr9	130373507	130373780	hsa-mir-3911	130453198	['LUSC']
chr9	139539341	139539721	hsa-mir-126	139557368	['STAD']
chr9	135879554	135879828	hsa-mir-548aw	135820469	['DLBC']
chr9	126105825	126105916	hsa-mir-600	126030864	['ACC', 'KICH']
chr9	139892330	139892637	hsa-mir-4292	139702399	['READ', 'SARC']
chr9	100685565	100685605	hsa-mir-6854	101017930	['UCS']
chr9	113886558	113886563	hsa-mir-7702	114047154	['STAD']
chr9	139459100	139459353	hsa-mir-4673	139440499	['TGCT']
chr9	113806466	113806843	hsa-mir-7702	114047154	['TGCT']
chr9	139514178	139514562	hsa-mir-4673	139440499	['BLCA', 'COAD', 'OV', 'PRAD', 'SARC', 'TGCT']
chr9	100565577	100566264	hsa-mir-6854	101017930	['BLCA', 'ESCA', 'KIRC', 'LUSC', 'THCA', 'THYM']
chr9	5879621	5879741	hsa-mir-4665	6007507	['LIHC', 'LUSC']
chr9	135436046	135436377	hsa-mir-548aw	135820469	['BLCA']
chr9	131929021	131929365	hsa-mir-6855	132597736	['BLCA']
chr9	117077279	117077734	hsa-mir-455	116917816	['ESCA']
chr9	139482600	139482784	hsa-mir-126	139557368	['THYM']
chr9	133001906	133002144	hsa-mir-6855	132597736	['BLCA', 'LGG', 'READ']
chr9	18438830	18439003	hsa-mir-3152	18474150	['LGG', 'UCS']
chr9	139445894	139446087	hsa-mir-4673	139440499	['LIHC', 'MESO', 'TGCT']
chr9	114723325	114723781	hsa-mir-4668	114659093	['KIRC', 'SARC']
chr9	126102323	126102736	hsa-mir-600	126030864	['THYM']
chr9	100743401	100743685	hsa-mir-6854	101017930	['LGG', 'PAAD', 'SKCM', 'THYM']
chr9	140169154	140169348	hsa-mir-7114	140353785	['READ']
chr9	130341922	130342377	hsa-mir-2861	130547845	['LUSC']
chr9	114790542	114790702	hsa-mir-4668	114659093	['COAD', 'DLBC', 'LIHC', 'MESO', 'READ']
chr9	140067700	140068118	hsa-mir-3621	140063882	['TGCT']
chr9	130342769	130343108	hsa-mir-4672	130639953	['CESC', 'COAD', 'KIRP']
chr9	17018101	17018829	hsa-mir-3152	18474150	['ESCA', 'TGCT']
chr9	139466507	139466851	hsa-mir-4673	139440499	['THYM']
chr9	126695812	126695993	hsa-mir-601	126692404	['STAD']
chr9	140022067	140022152	hsa-mir-3621	140063882	['KICH', 'OV']
chr9	139514178	139514562	hsa-mir-126	139557368	['COAD', 'DLBC', 'LUSC', 'PRAD', 'TGCT']
chr9	114707434	114708001	hsa-mir-4668	114659093	['KIRC', 'LUAD', 'MESO', 'SARC', 'TGCT']
chr9	140190695	140190800	hsa-mir-7114	140353785	['ACC', 'STAD']
chr9	130373507	130373780	hsa-mir-3960	130547845	['LUSC']
chr9	126978996	126979273	hsa-mir-601	126692404	['STAD']
chr9	130545388	130545786	hsa-mir-2861	130547845	['ESCA']
chr9	130625673	130625912	hsa-mir-2861	130547845	['ESCA']
chr9	132488074	132488402	hsa-mir-6855	132597736	['LUAD']
chr9	18437501	18437903	hsa-mir-3152	18474150	['SARC']
chr9	132646480	132646964	hsa-mir-6855	132597736	['BLCA', 'DLBC', 'OV', 'PRAD', 'READ', 'THYM']
chr9	117080236	117080340	hsa-mir-455	116917816	['CHOL']
chr9	140199547	140199668	hsa-mir-7114	140353785	['STAD']
chr9	112262069	112262452	hsa-mir-32	111882206	['HNSC', 'THYM']
chr9	131929415	131929566	hsa-mir-6855	132597736	['THCA', 'THYM']
chr9	131127114	131127521	hsa-mir-219a-2	131155607	['BRCA', 'KIRC', 'OV', 'READ', 'THCA', 'THYM']
chr9	130625673	130625912	hsa-mir-3911	130453198	['KICH', 'UCS']
chr9	139458570	139458737	hsa-mir-4673	139440499	['OV', 'TGCT']
chr9	139540778	139541198	hsa-mir-126	139557368	['UVM']
chr9	132539303	132540203	hsa-mir-6855	132597736	['DLBC', 'PAAD', 'TGCT', 'UCS']
chr9	126959399	126959957	hsa-mir-601	126692404	['STAD', 'TGCT']
chr9	114721832	114722310	hsa-mir-4668	114659093	['ESCA', 'HNSC']
chr9	130373507	130373780	hsa-mir-2861	130547845	['ESCA', 'OV']
chr9	113831010	113831369	hsa-mir-7702	114047154	['DLBC']
chr9	140200723	140200951	hsa-mir-7114	140353785	['LUAD', 'STAD']
chr9	140189199	140189592	hsa-mir-7114	140353785	['LUAD', 'STAD', 'TGCT']
chr9	140341522	140341675	hsa-mir-7114	140353785	['ACC', 'BLCA', 'CESC', 'COAD', 'DLBC', 'KIRP', 'LGG', 'LUSC', 'PCPG', 'READ', 'STAD', 'TGCT']
chr9	139457647	139457762	hsa-mir-4673	139440499	['OV', 'TGCT']
chr9	139513037	139513494	hsa-mir-126	139557368	['LUSC', 'PCPG']
chr9	113859307	113859553	hsa-mir-7702	114047154	['STAD']
chr9	132648080	132648314	hsa-mir-6855	132597736	['READ', 'SARC']
chr9	140023271	140023604	hsa-mir-3621	140063882	['LUAD', 'STAD']
chr9	139513037	139513494	hsa-mir-4673	139440499	['BLCA', 'SARC', 'TGCT']
chr9	139859448	139859564	hsa-mir-4479	139780967	['THYM']
chr9	132494076	132494377	hsa-mir-6855	132597736	['SARC']
chr9	137030495	137030803	hsa-mir-4669	137218305	['OV', 'PRAD']
chr9	130342769	130343108	hsa-mir-2861	130547845	['LGG', 'LUSC']
chr9	139538017	139538160	hsa-mir-126	139557368	['PCPG', 'TGCT']
chr9	114720285	114720825	hsa-mir-4668	114659093	['BLCA', 'CESC', 'HNSC', 'KIRC', 'LUAD', 'SARC']
chr9	114705587	114705765	hsa-mir-4668	114659093	['CESC', 'CHOL', 'HNSC', 'KIRC', 'LIHC', 'LUAD', 'PAAD', 'SARC', 'STAD', 'TGCT', 'THCA', 'THYM', 'UCS']
chr9	125869246	125869355	hsa-mir-600	126030864	['BLCA', 'BRCA', 'KICH']
chrX	153755432	153755621	hsa-mir-6858	153672487	['LIHC']
chrX	73507125	73507445	hsa-mir-374a	73513364	['OV']
