# Supplementary material for: Genome-Wide Identification and Analysis of Enhancer-Regulated microRNAs Across 31 Human Cancers
Source: Front Genet. 2020 Jun 30;11:644. doi: 10.3389/fgene.2020.00644 (PMC7344161; doi:10.3389/fgene.2020.00644)
Supplement: TABLE S3 — Identified 554 proximal enhancer-miRNA regulation pairs, 348 distal enhancer-miRNA regulation pairs in 8 cancer adjacent normal tissues and sample information of all types of cancer. [file Table_3.XLSX]

## Sheet: Samples
Table S3. Statistics of samples in this study.
Cancer types	No. of enhancer samples	No. of miRNA samples	No. of samples matched
ACC	79	79	79
BLCA	408	414	405
BRCA	1095	1100	1075
CESC	305	306	304
CHOL	36	37	35
COAD	459	456	443
DLBC	48	47	47
ESCA	183	185	182
HNSC	520	517	515
KICH	66	66	66
KIRC	448	454	431
KIRP	290	291	290
LAML	66	61	66
LGG	516	530	512
LIHC	371	370	367
LUAD	516	518	510
LUSC	501	475	475
MESO	87	87	87
OV	293	298	291
PAAD	177	178	177
PCPG	178	183	178
PRAD	374	374	370
READ	166	161	160
SARC	259	261	257
SKCM	103	98	97
STAD	415	419	412
TGCT	149	155	149
THCA	505	512	504
THYM	199	119	119
UCS	57	57	57
UVM	80	80	79
BRCA adjacent normal tissues	113	104	104
COAD adjacent normal tissues	50	10	10
HNSC adjacent normal tissues	43	43	43
LIHC adjacent normal tissues	50	50	50
LUAD adjacent normal tissues	58	19	19
PRAD adjacent normal tissues	52	52	52
STAD adjacent normal tissues	31	33	31
THCA adjacent normal tissues	59	59	59

## Sheet: Proximal pairs
Table S3. Identified 554 proximal enhancer-miRNA regulation pairs in 8 cancer adjacent normal tissues.
Chr.	Chr. start of enhancer	Chr. end of enhancer	miRNA name	TSS of miRNAs	Cancer adjacent normal tissues
chr16	11306642	11307050	hsa-mir-365a	14396137	['BRCA', 'LIHC', 'PRAD']
chr20	46700957	46701130	hsa-mir-3616	45523481	['STAD']
chr12	25539458	25539791	hsa-mir-614	13044498	['LUAD']
chr1	244895593	244895970	hsa-mir-4677	243419357	['STAD']
chr1	236430059	236430250	hsa-mir-1537	236030202	['LUAD']
chr5	56918174	56918589	hsa-mir-5687	54830791	['BRCA']
chr5	54886412	54886788	hsa-mir-5687	54830791	['PRAD']
chr8	2418829	2418999	hsa-mir-7160	1993160	['THCA']
chr19	675402	675838	hsa-mir-4745	797451	['LIHC', 'STAD']
chr22	46467914	46468476	hsa-mir-3619	46476210	['LUAD']
chr20	49996416	49996699	hsa-mir-3194	50159237	['THCA']
chr16	11448700	11449053	hsa-mir-365a	14396137	['THCA']
chr4	85494716	85495317	hsa-mir-4451	86396306	['HNSC']
chr22	43421059	43421209	hsa-mir-33a	42229114	['THCA']
chr9	5582977	5583121	hsa-mir-4665	6007507	['THCA']
chr9	132115283	132115797	hsa-mir-6855	132597736	['STAD']
chr5	175118111	175118311	hsa-mir-1271	175792489	['LUAD', 'PRAD', 'THCA']
chr3	187464496	187464942	hsa-mir-28	187871718	['BRCA', 'LUAD']
chr14	32672212	32672871	hsa-mir-624	31495584	['STAD']
chr16	73158236	73158440	hsa-mir-140	69796234	['THCA']
chr6	138149142	138149492	hsa-mir-3145	138866871	['HNSC']
chr5	6273315	6273566	hsa-mir-4458	8457803	['STAD']
chr16	85586399	85586765	hsa-mir-1910	85784701	['THCA']
chr3	168606249	168606616	hsa-mir-551b	167967452	['BRCA']
chr12	56132069	56132385	hsa-mir-1228	57522265	['STAD']
chr12	32012588	32013002	hsa-mir-7851	42719895	['STAD']
chr20	32282473	32282574	hsa-mir-4755	32581716	['STAD']
chr6	2862869	2863678	hsa-mir-3691	5260974	['BRCA']
chr14	21150605	21151121	hsa-mir-6717	21493219	['LUAD']
chr10	6183239	6183522	hsa-mir-3155a	6186883	['HNSC']
chr8	112279514	112279729	hsa-mir-3610	117887104	['STAD']
chr4	154578707	154579027	hsa-mir-4453	153457529	['BRCA']
chr1	234972080	234972525	hsa-mir-4753	235491482	['LIHC']
chr7	42954351	42954549	hsa-mir-3943	43152245	['LUAD']
chr20	49967560	49968079	hsa-mir-3194	50159237	['STAD']
chr6	156659234	156659631	hsa-mir-3692	157802230	['HNSC', 'THCA']
chr11	35069482	35069680	hsa-mir-1343	34938196	['COAD']
chr11	118743137	118743420	hsa-mir-3656	118889475	['BRCA', 'PRAD']
chr11	1073369	1073545	hsa-mir-6744	1244295	['HNSC']
chr9	102001733	102002034	hsa-mir-6854	101017930	['STAD']
chr17	17743258	17743857	hsa-mir-33b	17740299	['STAD']
chr19	863983	864016	hsa-mir-4745	797451	['STAD']
chr7	143111009	143111369	hsa-mir-6892	143078439	['HNSC']
chr16	4818680	4818913	hsa-mir-6769a	4674826	['PRAD']
chr12	47787801	47788194	hsa-mir-4698	47473404	['LIHC']
chr7	17139132	17139382	hsa-mir-3146	19748648	['BRCA', 'STAD']
chr8	56791431	56791783	hsa-mir-4470	62627307	['LUAD']
chr5	172222248	172222806	hsa-mir-5003	172068273	['PRAD']
chr1	236231203	236231484	hsa-mir-1537	236030202	['LUAD', 'STAD']
chr6	109060413	109060511	hsa-mir-548b	119399828	['STAD']
chr11	92807675	92808032	hsa-mir-1304	93474659	['STAD']
chr18	9866165	9866386	hsa-mir-6788	10979585	['COAD', 'LUAD']
chr14	23169368	23169492	hsa-mir-4707	23426298	['PRAD']
chr14	23584186	23584501	hsa-mir-4707	23426298	['THCA']
chr11	9786985	9787566	hsa-mir-5691	9113145	['LUAD']
chr7	104618643	104618978	hsa-mir-4467	102105430	['THCA']
chr11	118748993	118749146	hsa-mir-3656	118889475	['PRAD']
chr1	229294087	229294570	hsa-mir-4666a	228645803	['THCA']
chr14	98628838	98629187	hsa-mir-342	100531758	['HNSC']
chr14	91730791	91731194	hsa-mir-4506	94425758	['COAD']
chr4	174399736	174400115	hsa-mir-548t	174089961	['LIHC']
chr16	12700714	12700789	hsa-mir-365a	14396137	['STAD']
chr14	39664073	39664414	hsa-mir-4503	37641775	['BRCA']
chr4	149366972	149367375	hsa-mir-4799	148653238	['BRCA']
chr4	40057110	40057493	hsa-mir-4802	40632864	['HNSC']
chr1	26201699	26201757	hsa-mir-3917	26232941	['BRCA']
chr21	29817449	29817753	hsa-mir-155	26934442	['HNSC']
chr11	117873994	117874371	hsa-mir-6716	118478329	['BRCA']
chr20	35873841	35874236	hsa-mir-548o	37101489	['THCA']
chr12	56275045	56275257	hsa-mir-1228	57522265	['STAD']
chr10	179287	179666	hsa-mir-3916	247374149	['THCA']
chrX	70275409	70275661	hsa-mir-676	68835958	['LIHC']
chr1	1143531	1144198	hsa-mir-429	1098256	['HNSC']
chr2	240753522	240753902	hsa-mir-4786	240964748	['STAD']
chr11	2951529	2951649	hsa-mir-483	2160618	['LUAD']
chr1	27021406	27021810	hsa-mir-1976	26872346	['HNSC']
chr16	30482309	30482674	hsa-mir-4518	30484071	['THCA']
chr10	135190202	135190644	hsa-mir-3944	135186844	['HNSC']
chr10	22628998	22629520	hsa-mir-1915	21786188	['LIHC']
chr6	166672303	166672771	hsa-mir-1913	167040702	['THCA']
chr6	157097774	157098131	hsa-mir-3692	157802230	['STAD']
chr7	13512547	13512927	hsa-mir-3146	19748648	['STAD']
chr11	123949311	123949466	hsa-mir-100	122051339	['BRCA']
chr7	27774263	27774520	hsa-mir-196b	27219460	['THCA']
chr22	30675496	30675796	hsa-mir-6818	30279169	['THCA']
chr16	51670868	51671078	hsa-mir-3181	50775996	['LUAD']
chr16	2518760	2519270	hsa-mir-6768	2510109	['HNSC']
chr3	184458237	184458578	hsa-mir-1224	183947372	['HNSC', 'LUAD', 'STAD', 'THCA']
chr3	156480605	156480801	hsa-mir-3919	158991032	['BRCA']
chr9	118358577	118359027	hsa-mir-455	116917816	['BRCA', 'HNSC']
chr16	3114137	3114295	hsa-mir-3178	2582887	['LIHC']
chr7	12755276	12755712	hsa-mir-6874	5821276	['BRCA']
chrX	118903267	118903661	hsa-mir-766	118827121	['PRAD']
chr1	227730002	227730151	hsa-mir-5008	228135632	['LIHC']
chr7	40580986	40581112	hsa-mir-3943	43152245	['LUAD']
chr1	21916510	21916997	hsa-mir-1256	21503389	['THCA']
chr20	16555525	16555956	hsa-mir-3192	18448035	['LUAD', 'PRAD']
chr4	166422422	166422684	hsa-mir-578	166300211	['LIHC']
chr8	97350195	97350563	hsa-mir-3150b	96088126	['COAD', 'LIHC']
chr19	5517224	5517513	hsa-mir-4747	4909512	['THCA']
chr12	31985707	31986073	hsa-mir-7851	42719895	['STAD']
chr16	65337559	65337576	hsa-mir-6773	68270024	['THCA']
chr9	114585349	114585680	hsa-mir-4668	114659093	['THCA']
chr7	48127053	48127182	hsa-mir-4657	44925079	['COAD', 'PRAD', 'THCA']
chr14	102977207	102977381	hsa-mir-1247	102026728	['PRAD', 'STAD']
chr11	123353850	123354009	hsa-mir-100	122051339	['STAD']
chr17	16375722	16375971	hsa-mir-1288	16120523	['STAD']
chr1	26946837	26947249	hsa-mir-1976	26872346	['BRCA']
chr20	29650599	29650997	hsa-mir-3193	30193091	['PRAD']
chr5	179892034	179892360	hsa-mir-340	179498727	['THCA']
chr4	121482847	121483145	hsa-mir-1973	117220511	['HNSC']
chrX	73250242	73250558	hsa-mir-374a	73513364	['HNSC']
chr20	2812856	2812910	hsa-mir-1292	2633277	['STAD']
chrX	117858426	117858628	hsa-mir-1277	117480099	['STAD']
chr22	46483894	46484294	hsa-let-7b	46481871	['THCA']
chr22	29206791	29206989	hsa-mir-3653	29784553	['LUAD']
chr20	29647996	29648434	hsa-mir-3193	30193091	['PRAD']
chr11	124458771	124459153	hsa-mir-100	122051339	['STAD']
chr8	8787622	8787836	hsa-mir-4660	8886508	['PRAD']
chr11	1772582	1772778	hsa-mir-7847	1874328	['STAD']
chr22	41080878	41081122	hsa-mir-4766	41215340	['BRCA']
chr8	2153212	2153443	hsa-mir-7160	1993160	['BRCA', 'HNSC']
chr8	117000021	117000603	hsa-mir-3610	117887104	['BRCA']
chr11	122190699	122191055	hsa-mir-100	122051339	['THCA']
chr11	110367857	110368312	hsa-mir-34c	111383202	['THCA']
chrX	82765698	82766098	hsa-mir-361	85302557	['HNSC']
chr11	33711808	33712191	hsa-mir-1343	34938196	['STAD', 'THCA']
chr1	235134086	235134438	hsa-mir-4753	235491482	['LUAD']
chr10	5528772	5529321	hsa-mir-3155a	6186883	['COAD']
chr14	104009097	104009329	hsa-mir-203a	104583458	['STAD']
chr12	51327584	51327783	hsa-mir-1293	50677302	['THCA']
chr20	43709360	43709760	hsa-mir-6812	44044780	['LIHC']
chr2	233916070	233916578	hsa-mir-5001	233415266	['STAD']
chr10	3850308	3850795	hsa-mir-3155a	6186883	['STAD']
chr18	57552932	57553277	hsa-mir-122	56113494	['STAD']
chrX	117832529	117832854	hsa-mir-1277	117480099	['LUAD', 'STAD']
chr10	6322373	6322594	hsa-mir-3155a	6186883	['PRAD']
chr6	5994378	5994644	hsa-mir-7853	6320894	['THCA']
chr10	134234707	134235257	hsa-mir-202	135061387	['STAD']
chrX	92479084	92479478	hsa-mir-361	85302557	['BRCA', 'HNSC']
chr7	44907031	44907191	hsa-mir-4657	44925079	['BRCA']
chr9	134248752	134249121	hsa-mir-6856	133454969	['STAD']
chr1	234858843	234859287	hsa-mir-4671	234349964	['THCA']
chr1	236135691	236135959	hsa-mir-1537	236030202	['STAD']
chr9	115509312	115509740	hsa-mir-4668	114659093	['PRAD']
chr16	53075249	53075847	hsa-mir-3181	50775996	['BRCA']
chr4	43553	43799	hsa-mir-922	197463772	['THCA']
chr8	140115684	140115926	hsa-mir-151a	142011327	['THCA']
chr11	117853654	117853757	hsa-mir-6716	118478329	['BRCA', 'PRAD']
chr22	30671325	30671531	hsa-mir-6818	30279169	['PRAD']
chr3	150445626	150445906	hsa-mir-3919	158991032	['BRCA']
chr3	193822220	193822536	hsa-mir-3137	194991887	['THCA']
chr3	177383116	177383499	hsa-mir-4789	174577123	['THCA']
chr9	139606234	139606418	hsa-mir-6722	139642976	['PRAD']
chr8	144301806	144302247	hsa-mir-4664	144815948	['THCA']
chr8	126960349	126960744	hsa-mir-6844	125551324	['BRCA']
chr10	11937332	11937570	hsa-mir-4480	12391709	['THCA']
chr6	109056613	109056789	hsa-mir-548b	119399828	['BRCA', 'PRAD']
chr7	90518	90816	hsa-mir-339	1068004	['THCA']
chr9	132223086	132223659	hsa-mir-6855	132597736	['COAD', 'HNSC']
chr2	228536293	228536759	hsa-mir-5702	227526623	['BRCA']
chr8	55382610	55382722	hsa-mir-4470	62627307	['BRCA']
chr4	56795274	56795608	hsa-mir-4449	53578670	['BRCA', 'LIHC']
chr1	234746093	234747674	hsa-mir-4671	234349964	['THCA']
chr1	235108971	235109355	hsa-mir-4753	235491482	['PRAD']
chrX	117843836	117843978	hsa-mir-1277	117480099	['STAD']
chr5	173237626	173237876	hsa-mir-4634	174178247	['BRCA']
chr7	1616013	1616182	hsa-mir-339	1068004	['STAD']
chr11	111195850	111196227	hsa-mir-34c	111383202	['LUAD']
chr7	48122110	48122308	hsa-mir-4657	44925079	['THCA']
chr16	86698644	86698785	hsa-mir-6774	85932767	['BRCA']
chr1	25425738	25426059	hsa-mir-6731	25256766	['LUAD', 'THCA']
chr5	54722913	54723133	hsa-mir-5687	54830791	['PRAD']
chr17	10581804	10582199	hsa-mir-744	11924193	['LIHC']
chr8	97177762	97178066	hsa-mir-3150b	96088126	['STAD']
chr5	173280521	173280844	hsa-mir-4634	174178247	['BRCA']
chr7	129450096	129450204	hsa-mir-183	129420059	['STAD']
chr8	101920209	101920392	hsa-mir-7705	101734314	['BRCA']
chr6	143274620	143274763	hsa-mir-3145	138866871	['HNSC']
chr20	19766218	19766359	hsa-mir-3192	18448035	['COAD']
chr8	141655804	141656158	hsa-mir-151a	142011327	['STAD']
chr7	139952632	139953094	hsa-mir-6892	143078439	['BRCA']
chr1	236109486	236110063	hsa-mir-1537	236030202	['STAD']
chr3	149933925	149934322	hsa-mir-3919	158991032	['BRCA']
chr22	49768624	49768992	hsa-mir-3667	50051166	['LUAD']
chr20	46420724	46421103	hsa-mir-3616	45523481	['STAD']
chr16	11325318	11325468	hsa-mir-365a	14396137	['THCA']
chr4	14780950	14781106	hsa-mir-5091	13629482	['THCA']
chr10	11917828	11918087	hsa-mir-4480	12391709	['HNSC']
chr9	114111620	114111657	hsa-mir-7702	114047154	['COAD', 'LUAD', 'THCA']
chr11	35088540	35088910	hsa-mir-1343	34938196	['STAD']
chr10	134330832	134331178	hsa-mir-202	135061387	['BRCA']
chr8	103910563	103910945	hsa-mir-3151	104152975	['COAD']
chr22	30668970	30669757	hsa-mir-6818	30279169	['PRAD']
chr3	197153931	197154131	hsa-mir-4797	197025482	['BRCA']
chr9	110514044	110514454	hsa-mir-32	111882206	['COAD']
chr4	40650730	40651201	hsa-mir-4802	40632864	['LUAD']
chr8	126710312	126710685	hsa-mir-6844	125551324	['THCA']
chr10	5576341	5576485	hsa-mir-3155a	6186883	['HNSC']
chr6	2875221	2875651	hsa-mir-3691	5260974	['HNSC']
chr8	103998014	103998369	hsa-mir-3151	104152975	['COAD', 'LIHC']
chr20	52482655	52483054	hsa-mir-4756	52687085	['LUAD']
chr1	9687482	9687636	hsa-mir-5697	10003532	['THCA']
chr12	54745877	54746035	hsa-mir-148b	54718923	['LUAD']
chr1	234471096	234471421	hsa-mir-4671	234349964	['BRCA']
chr20	44056635	44056652	hsa-mir-6812	44044780	['LUAD']
chr19	6674780	6675150	hsa-mir-6791	6737590	['HNSC']
chr8	55071691	55071823	hsa-mir-4470	62627307	['BRCA']
chr5	173031200	173031306	hsa-mir-5003	172068273	['HNSC']
chr22	45000105	45000487	hsa-mir-1249	45636771	['BRCA']
chr6	3160462	3160701	hsa-mir-3691	5260974	['COAD']
chrX	73237406	73237798	hsa-mir-374a	73513364	['BRCA']
chr10	21790184	21790342	hsa-mir-1915	21786188	['THCA']
chr3	138594717	138594956	hsa-mir-4788	134151286	['THCA']
chr8	86371692	86371842	hsa-mir-4661	92129812	['BRCA']
chr14	20895931	20896136	hsa-mir-6717	21493219	['HNSC']
chr10	23668667	23668935	hsa-mir-603	24498067	['LUAD']
chrX	73756739	73756964	hsa-mir-374a	73513364	['LUAD']
chr10	6171883	6172155	hsa-mir-3155a	6186883	['HNSC']
chr12	50324888	50325278	hsa-mir-1293	50677302	['STAD']
chr1	228962635	228963190	hsa-mir-4666a	228645803	['BRCA']
chr8	61564243	61564650	hsa-mir-4470	62627307	['PRAD']
chr6	132468651	132469082	hsa-mir-3662	135375956	['BRCA']
chr14	95629499	95629761	hsa-mir-3173	95623746	['LUAD']
chr6	14211061	14211714	hsa-mir-4639	16129316	['LUAD']
chr10	133454610	133454819	hsa-mir-202	135061387	['STAD']
chr10	38149659	38150080	hsa-mir-3611	35379260	['BRCA']
chr6	138027517	138027801	hsa-mir-3145	138866871	['STAD']
chr22	30646485	30646883	hsa-mir-6818	30279169	['STAD']
chr7	7759003	7759285	hsa-mir-6874	5821276	['BRCA']
chr6	136657752	136658013	hsa-mir-3662	135375956	['HNSC']
chr5	1134623	1134911	hsa-mir-4635	1112177	['HNSC']
chr6	149416134	149416493	hsa-mir-1273c	155054549	['THCA']
chr15	99973623	99973819	hsa-mir-4714	99191767	['LUAD']
chr10	38418230	38418599	hsa-mir-3611	35379260	['LIHC']
chr6	142845007	142845354	hsa-mir-3145	138866871	['PRAD']
chr7	104584670	104585063	hsa-mir-4467	102105430	['THCA']
chr22	46004834	46005031	hsa-mir-4762	46067713	['STAD', 'THCA']
chr11	118663387	118663780	hsa-mir-6716	118478329	['BRCA']
chr21	30555048	30555502	hsa-mir-155	26934442	['THCA']
chr10	3526849	3527147	hsa-mir-3155a	6186883	['HNSC']
chr8	125304968	125305098	hsa-mir-6844	125551324	['LUAD']
chr1	235246558	235246857	hsa-mir-4753	235491482	['THCA']
chr8	90741352	90741628	hsa-mir-4661	92129812	['BRCA']
chr17	7784207	7784538	hsa-mir-6883	8055712	['BRCA']
chr15	99090927	99091248	hsa-mir-4714	99191767	['STAD']
chr1	244512430	244512879	hsa-mir-4677	243419357	['COAD']
chrX	74259170	74259182	hsa-mir-374a	73513364	['STAD']
chr6	163833938	163834442	hsa-mir-1913	167040702	['LIHC']
chr1	14843752	14844090	hsa-mir-6730	12677792	['THCA']
chr3	150457276	150457594	hsa-mir-3919	158991032	['THCA']
chr7	75940045	75940212	hsa-mir-4651	75544474	['STAD']
chr4	103701783	103702159	hsa-mir-1255a	102268656	['STAD']
chr3	138323121	138323298	hsa-mir-4788	134151286	['LUAD']
chr11	32913428	32913828	hsa-mir-1343	34938196	['STAD']
chr16	51186041	51186738	hsa-mir-3181	50775996	['PRAD']
chr16	57703353	57703558	hsa-mir-6772	57836360	['BRCA']
chr11	129242787	129242887	hsa-mir-3167	126870665	['THCA']
chr10	3934486	3935471	hsa-mir-3155a	6186883	['THCA']
chr20	46523491	46523897	hsa-mir-3616	45523481	['HNSC', 'STAD']
chr12	6854848	6855156	hsa-mir-141	7072388	['BRCA']
chr11	123350505	123350682	hsa-mir-100	122051339	['STAD']
chr10	3984866	3985563	hsa-mir-3155a	6186883	['HNSC', 'THCA']
chr4	74974850	74975280	hsa-mir-548ah	77356381	['BRCA']
chr6	134669516	134669878	hsa-mir-3662	135375956	['LUAD']
chr9	101973951	101974336	hsa-mir-6854	101017930	['PRAD']
chr6	134840674	134840895	hsa-mir-3662	135375956	['THCA']
chr3	145883195	145883481	hsa-mir-4788	134151286	['HNSC']
chr1	12213128	12213883	hsa-mir-4632	12227047	['HNSC']
chr4	1753782	1754101	hsa-mir-943	2010698	['HNSC']
chr4	40050527	40050740	hsa-mir-4802	40632864	['LUAD']
chr5	1315765	1316275	hsa-mir-4457	1316476	['STAD']
chr21	29476694	29476903	hsa-mir-155	26934442	['THCA']
chr11	7915712	7915896	hsa-mir-5691	9113145	['BRCA']
chr5	55737283	55737549	hsa-mir-5687	54830791	['BRCA']
chr11	122936469	122936659	hsa-mir-100	122051339	['HNSC']
chr20	31126982	31127359	hsa-mir-1825	30795692	['PRAD']
chr20	30191850	30192346	hsa-mir-3193	30193091	['HNSC', 'PRAD']
chr6	127981338	127981402	hsa-mir-588	126661260	['LUAD']
chr12	6403662	6404056	hsa-mir-141	7072388	['COAD']
chr12	833741	833842	hsa-mir-141	7072388	['BRCA']
chr4	36350285	36350555	hsa-mir-574	38869426	['LIHC']
chr4	110320309	110320596	hsa-mir-576	110354981	['LUAD']
chr2	239330884	239331265	hsa-mir-6811	238395893	['HNSC', 'PRAD']
chr5	172160207	172160396	hsa-mir-5003	172068273	['STAD']
chr5	172198749	172199959	hsa-mir-5003	172068273	['STAD']
chr6	159489988	159490179	hsa-mir-7161	158981148	['BRCA']
chr12	49203713	49203966	hsa-mir-4701	49182871	['BRCA']
chr16	85978806	85979044	hsa-mir-6774	85932767	['THCA']
chr16	66440915	66440994	hsa-mir-6773	68270024	['BRCA', 'LIHC']
chr14	22898076	22898384	hsa-mir-4707	23426298	['BRCA', 'THCA']
chr4	38159115	38159505	hsa-mir-574	38869426	['PRAD']
chr7	17082630	17082968	hsa-mir-3146	19748648	['LUAD']
chr2	235748055	235748426	hsa-mir-5001	233415266	['PRAD']
chr5	55891534	55891733	hsa-mir-5687	54830791	['THCA']
chr6	156572867	156573225	hsa-mir-3692	157802230	['THCA']
chr8	118743302	118743393	hsa-mir-3610	117887104	['THCA']
chr1	16339773	16339933	hsa-mir-3675	17185815	['HNSC']
chr1	235011316	235011428	hsa-mir-4753	235491482	['BRCA']
chr16	14402100	14402342	hsa-mir-365a	14396137	['PRAD']
chr11	8632537	8632549	hsa-mir-5691	9113145	['LUAD']
chr17	6950063	6950446	hsa-mir-497	6922977	['HNSC']
chr11	1875708	1876088	hsa-mir-7847	1874328	['STAD']
chr16	88228373	88228428	hsa-mir-5189	88519687	['LUAD']
chr10	17264441	17264580	hsa-mir-511	18098334	['BRCA', 'LIHC', 'THCA']
chr20	19796265	19796476	hsa-mir-3192	18448035	['COAD', 'LUAD']
chr9	100743401	100743685	hsa-mir-6854	101017930	['COAD']
chr20	30158598	30158945	hsa-mir-3193	30193091	['PRAD']
chr16	11318108	11318467	hsa-mir-365a	14396137	['BRCA']
chrX	149201039	149201275	hsa-mir-452	151143147	['THCA']
chr9	139538017	139538160	hsa-mir-126	139557368	['LUAD', 'THCA']
chr3	193859199	193859624	hsa-mir-3137	194991887	['THCA']
chr6	3685850	3685982	hsa-mir-3691	5260974	['THCA']
chr22	46472616	46472825	hsa-mir-3619	46476210	['BRCA']
chr14	94860948	94861396	hsa-mir-4506	94425758	['LUAD']
chr16	11590987	11591512	hsa-mir-365a	14396137	['THCA']
chr5	60597691	60598057	hsa-mir-582	59064470	['HNSC']
chr17	8029074	8029494	hsa-mir-6883	8055712	['THCA']
chr22	45551419	45551722	hsa-mir-1249	45636771	['BRCA']
chr2	239473151	239473253	hsa-mir-2467	240322713	['PRAD']
chr8	104088692	104088862	hsa-mir-3151	104152975	['HNSC']
chr14	23083172	23083436	hsa-mir-4707	23426298	['BRCA']
chr22	31689398	31689773	hsa-mir-7109	32058200	['THCA']
chr10	6162113	6162335	hsa-mir-3155a	6186883	['BRCA']
chr7	26441148	26441389	hsa-mir-148a	25990793	['BRCA']
chr9	123495591	123495780	hsa-mir-600	126030864	['BRCA']
chr20	60875997	60876347	hsa-mir-4758	60942367	['THCA']
chr5	10762440	10762719	hsa-mir-4636	9546186	['BRCA']
chr20	30183712	30184220	hsa-mir-3193	30193091	['BRCA']
chr14	95984814	95985165	hsa-mir-3173	95623746	['LIHC']
chr5	172202171	172203025	hsa-mir-5003	172068273	['THCA']
chr15	93573195	93573591	hsa-mir-3175	93443553	['HNSC']
chr7	104597631	104597869	hsa-mir-4467	102105430	['COAD']
chr6	159359890	159360005	hsa-mir-7161	158981148	['THCA']
chrX	139809387	139809785	hsa-mir-505	139015185	['THCA']
chr9	140200054	140200221	hsa-mir-3621	140063882	['THCA']
chr11	1869448	1869730	hsa-mir-7847	1874328	['HNSC']
chr7	139930863	139931473	hsa-mir-6892	143078439	['COAD']
chr3	193758380	193758567	hsa-mir-3137	194991887	['HNSC']
chr6	2790944	2791090	hsa-mir-3691	5260974	['PRAD']
chr7	106065261	106066901	hsa-mir-4467	102105430	['THCA']
chrX	129245756	129246153	hsa-mir-106a	133308072	['BRCA']
chr17	1157102	1157245	hsa-mir-3183	1083270	['BRCA']
chr21	28219280	28219541	hsa-mir-155	26934442	['PRAD']
chr3	195854063	195854320	hsa-mir-6829	195636633	['PRAD']
chr22	45034993	45035324	hsa-mir-1249	45636771	['BRCA']
chr6	158184460	158184689	hsa-mir-3692	157802230	['HNSC']
chr7	143589612	143589642	hsa-mir-6892	143078439	['PRAD']
chr6	133134288	133134908	hsa-mir-3662	135375956	['LIHC']
chr14	32483231	32483453	hsa-mir-624	31495584	['STAD', 'THCA']
chr8	21867707	21867918	hsa-mir-320a	22102540	['LIHC', 'STAD']
chr14	93312795	93313160	hsa-mir-4506	94425758	['LUAD']
chr17	7233457	7233867	hsa-mir-324	7137835	['BRCA']
chr8	11745812	11746001	hsa-mir-598	11059341	['STAD']
chr7	75465283	75465439	hsa-mir-4651	75544474	['LIHC']
chr16	3414643	3415237	hsa-mir-3178	2582887	['STAD']
chr12	13408937	13409175	hsa-mir-614	13044498	['STAD']
chr14	91696123	91696361	hsa-mir-4506	94425758	['STAD']
chr20	52516053	52516507	hsa-mir-4756	52687085	['BRCA']
chr1	26329897	26330083	hsa-mir-3917	26232941	['THCA']
chr19	6539979	6540238	hsa-mir-3940	6424821	['STAD']
chr8	24224699	24225136	hsa-mir-6841	24814125	['PRAD']
chr11	34706877	34707176	hsa-mir-1343	34938196	['BRCA', 'THCA']
chr2	235244091	235244800	hsa-mir-5001	233415266	['STAD']
chr7	2550421	2551074	hsa-mir-4648	2559407	['HNSC']
chr7	152160715	152161193	hsa-mir-3907	151137217	['PRAD']
chr16	29150851	29151075	hsa-mir-4517	28962327	['THCA']
chr4	78016666	78016743	hsa-mir-548ah	77356381	['BRCA']
chr4	114820974	114821152	hsa-mir-577	115519962	['COAD']
chr1	9889535	9889880	hsa-mir-5697	10003532	['BRCA']
chr1	16439002	16439355	hsa-mir-3675	17185815	['HNSC']
chr15	93794547	93794631	hsa-mir-3175	93443553	['COAD']
chr14	45723245	45723364	hsa-mir-548y	48264208	['THCA']
chr8	101450289	101450675	hsa-mir-7705	101734314	['HNSC', 'THCA']
chr4	38787045	38787364	hsa-mir-574	38869426	['LUAD']
chr11	1043654	1043838	hsa-mir-6744	1244295	['BRCA']
chr4	8356357	8356569	hsa-mir-95	8160539	['PRAD']
chr15	99995215	99995527	hsa-mir-4714	99191767	['STAD']
chr1	27289282	27289295	hsa-mir-1976	26872346	['THCA']
chr6	138495604	138495926	hsa-mir-3145	138866871	['STAD']
chr16	33952235	33952334	hsa-mir-4519	30905381	['BRCA']
chr5	190691	190901	hsa-mir-4635	1112177	['HNSC']
chr16	85617282	85617663	hsa-mir-1910	85784701	['LUAD']
chr10	3811743	3812009	hsa-mir-3155a	6186883	['BRCA']
chr11	1879618	1879880	hsa-mir-7847	1874328	['STAD']
chr6	151806818	151807048	hsa-mir-1273c	155054549	['HNSC', 'PRAD']
chr22	46480881	46481264	hsa-let-7b	46481871	['HNSC']
chr2	234670163	234670438	hsa-mir-5001	233415266	['PRAD']
chr11	93446176	93446355	hsa-mir-1304	93474659	['HNSC']
chr1	4004990	4005219	hsa-mir-551a	3528059	['PRAD']
chr11	102753440	102753618	hsa-mir-3920	101454566	['BRCA', 'LUAD']
chr22	39954931	39955300	hsa-mir-4766	41215340	['THCA']
chr3	134309763	134310161	hsa-mir-4788	134151286	['BRCA']
chr6	129855341	129855708	hsa-mir-588	126661260	['THCA']
chr5	60624078	60624207	hsa-mir-582	59064470	['COAD']
chr12	32059556	32059920	hsa-mir-7851	42719895	['STAD']
chr7	41912949	41913127	hsa-mir-3943	43152245	['LUAD']
chr10	4283808	4284356	hsa-mir-3155a	6186883	['THCA']
chr20	9476940	9477296	hsa-mir-6870	10654646	['THCA']
chr4	88463051	88463413	hsa-mir-4452	87515226	['THCA']
chr19	4870294	4870493	hsa-mir-4747	4909512	['HNSC']
chr20	10735371	10735385	hsa-mir-6870	10654646	['COAD']
chr5	55969082	55969325	hsa-mir-5687	54830791	['THCA']
chr9	100548546	100549029	hsa-mir-6854	101017930	['HNSC']
chr1	27184739	27184972	hsa-mir-1976	26872346	['COAD']
chr7	116202174	116202561	hsa-mir-6132	116593554	['COAD']
chr9	114790932	114791388	hsa-mir-4668	114659093	['THCA']
chr17	16944636	16944769	hsa-mir-33b	17740299	['STAD']
chr1	236081357	236081630	hsa-mir-1537	236030202	['STAD']
chr8	1077766	1078066	hsa-mir-7160	1993160	['THCA']
chrX	73228588	73229157	hsa-mir-374a	73513364	['BRCA', 'LUAD', 'PRAD']
chr1	1343359	1343768	hsa-mir-6808	1284797	['LUAD']
chr6	14108622	14109690	hsa-mir-4639	16129316	['BRCA']
chr20	1792448	1792844	hsa-mir-6869	1373739	['STAD']
chr8	103801151	103801773	hsa-mir-3151	104152975	['HNSC']
chr10	135072735	135073128	hsa-mir-202	135061387	['BRCA']
chr22	29595756	29595942	hsa-mir-3653	29784553	['STAD']
chr8	103669513	103669869	hsa-mir-3151	104152975	['LIHC']
chr7	105857491	105857771	hsa-mir-4467	102105430	['BRCA']
chr19	5829202	5829624	hsa-mir-6790	6393174	['COAD']
chr6	141204403	141204777	hsa-mir-3145	138866871	['LUAD']
chr16	3058105	3058264	hsa-mir-3178	2582887	['BRCA', 'LIHC']
chr20	62150785	62151100	hsa-mir-4326	61904164	['BRCA', 'STAD']
chr8	144820199	144820570	hsa-mir-4664	144815948	['STAD']
chr4	47637	47939	hsa-mir-571	331602	['STAD']
chr8	104360613	104360956	hsa-mir-3151	104152975	['STAD']
chr11	122059856	122060218	hsa-mir-100	122051339	['LUAD']
chr1	11968510	11969143	hsa-mir-6729	12079557	['BRCA']
chr11	91958948	91959142	hsa-mir-1304	93474659	['STAD']
chr10	6389510	6390540	hsa-mir-3155a	6186883	['STAD']
chr3	189766714	189767004	hsa-mir-944	189507448	['PRAD']
chr18	55255652	55255824	hsa-mir-122	56113494	['HNSC']
chr9	116450183	116450673	hsa-mir-455	116917816	['HNSC']
chr10	10558695	10559022	hsa-mir-4480	12391709	['THCA']
chr21	26952057	26952278	hsa-mir-155	26934442	['COAD', 'HNSC']
chr1	8300045	8300389	hsa-mir-6728	8938744	['LUAD']
chr10	33415871	33415993	hsa-mir-3611	35379260	['THCA']
chr4	3936686	3936855	hsa-mir-4800	2263835	['PRAD']
chr6	6718281	6718608	hsa-mir-7853	6320894	['THCA']
chr1	9256119	9256636	hsa-mir-34a	9222991	['LIHC']
chr8	90627835	90627903	hsa-mir-4661	92129812	['PRAD']
chr15	93130741	93130751	hsa-mir-3175	93443553	['THCA']
chr6	710742	711015	hsa-mir-3691	5260974	['THCA']
chr8	6725876	6726138	hsa-mir-4659a	6566162	['BRCA']
chr5	54896440	54896979	hsa-mir-5687	54830791	['PRAD']
chr4	24324211	24324732	hsa-mir-573	24531389	['HNSC']
chr14	101306625	101306984	hsa-mir-656	101292454	['HNSC']
chr6	113748852	113749029	hsa-mir-548b	119399828	['LIHC', 'LUAD', 'THCA']
chr18	9008810	9009212	hsa-mir-6788	10979585	['STAD', 'THCA']
chr12	42984702	42985091	hsa-mir-7851	42719895	['BRCA', 'PRAD']
chr20	30194967	30195344	hsa-mir-3193	30193091	['LIHC', 'PRAD']
chr14	104601589	104601707	hsa-mir-203a	104583458	['HNSC']
chr9	130625673	130625912	hsa-mir-4672	130639953	['STAD']
chr7	7835201	7835604	hsa-mir-6874	5821276	['HNSC']
chr1	26249033	26249281	hsa-mir-3917	26232941	['THCA']
chr22	30664436	30664582	hsa-mir-6818	30279169	['LUAD']
chr7	43775424	43775755	hsa-mir-6837	44084300	['LUAD']
chr16	3053798	3054225	hsa-mir-3178	2582887	['BRCA', 'STAD']
chr6	140860203	140860346	hsa-mir-3145	138866871	['THCA']
chr9	102277502	102277650	hsa-mir-6854	101017930	['THCA']
chr7	135015340	135015403	hsa-mir-6509	134896269	['PRAD', 'STAD']
chr10	135048867	135049308	hsa-mir-202	135061387	['STAD']
chr16	14423689	14423899	hsa-mir-365a	14396137	['HNSC', 'LIHC', 'THCA']
chr1	234680207	234680593	hsa-mir-4671	234349964	['HNSC']
chr10	3807382	3807563	hsa-mir-3155a	6186883	['HNSC']
chr4	11029361	11029726	hsa-mir-3138	10118383	['LIHC', 'STAD']
chr3	156444390	156444661	hsa-mir-3919	158991032	['BRCA']
chr10	4248027	4248358	hsa-mir-3155a	6186883	['HNSC', 'STAD']
chr11	117879327	117879545	hsa-mir-6716	118478329	['BRCA']
chr1	26120852	26121165	hsa-mir-3917	26232941	['STAD']
chr8	1113582	1113707	hsa-mir-7160	1993160	['HNSC']
chr21	29765694	29766009	hsa-mir-155	26934442	['PRAD']
chr14	103577820	103578081	hsa-mir-203a	104583458	['COAD']
chr20	2189828	2190037	hsa-mir-1292	2633277	['HNSC']
chr7	20123446	20123761	hsa-mir-3146	19748648	['BRCA']
chr8	56756553	56757241	hsa-mir-4470	62627307	['COAD', 'PRAD']
chr9	139513037	139513494	hsa-mir-126	139557368	['BRCA', 'PRAD']
chr8	118778404	118778792	hsa-mir-3610	117887104	['STAD']
chr16	2657653	2657823	hsa-mir-3178	2582887	['LIHC']
chr1	12579035	12579403	hsa-mir-6730	12677792	['LUAD', 'PRAD']
chr3	193548514	193548983	hsa-mir-3137	194991887	['BRCA']
chr16	58127289	58127598	hsa-mir-6772	57836360	['HNSC']
chr8	119808728	119809168	hsa-mir-3610	117887104	['COAD']
chr2	235397514	235398106	hsa-mir-5001	233415266	['HNSC']
chr20	2648841	2649036	hsa-mir-1292	2633277	['THCA']
chr8	135843585	135843751	hsa-mir-30d	135844519	['COAD']
chr1	8214748	8215059	hsa-mir-6728	8938744	['HNSC']
chr7	119028	119765	hsa-mir-339	1068004	['LIHC']
chr3	188661502	188661787	hsa-mir-28	187871718	['PRAD']
chr22	46934777	46935027	hsa-let-7b	46481871	['BRCA']
chr16	85395325	85395548	hsa-mir-1910	85784701	['THCA']
chr11	268826	269269	hsa-mir-3944	135186844	['LIHC', 'THCA']
chr4	40285709	40286008	hsa-mir-4802	40632864	['LUAD']
chr7	101361034	101362207	hsa-mir-4653	100797756	['STAD']
chr21	26932540	26932977	hsa-mir-155	26934442	['BRCA']
chr21	46172768	46173172	hsa-mir-6815	46825079	['HNSC']
chr8	19082378	19082614	hsa-mir-548v	17555178	['STAD']
chr3	151514227	151514622	hsa-mir-3919	158991032	['BRCA']
chr8	59717237	59717517	hsa-mir-4470	62627307	['LUAD']
chr12	1770869	1771337	hsa-mir-141	7072388	['STAD']
chr1	3817648	3818071	hsa-mir-551a	3528059	['LUAD']
chr7	129246747	129246901	hsa-mir-183	129420059	['THCA']
chr10	3510310	3510716	hsa-mir-3155a	6186883	['HNSC']
chr9	134421730	134421959	hsa-mir-6856	133454969	['BRCA', 'STAD']
chr10	30117540	30117757	hsa-mir-938	29923899	['THCA']
chr5	172232848	172233147	hsa-mir-5003	172068273	['HNSC', 'LUAD']
chr9	122135998	122136186	hsa-mir-600	126030864	['LIHC']
chr7	5469639	5470034	hsa-mir-589	5553427	['BRCA']
chr3	196696811	196697020	hsa-mir-4797	197025482	['LIHC']
chr12	4324127	4324267	hsa-mir-141	7072388	['BRCA']
chr10	4713647	4713873	hsa-mir-3155a	6186883	['COAD']
chr5	54731133	54731267	hsa-mir-5687	54830791	['STAD']
chr21	30557550	30557806	hsa-mir-155	26934442	['LUAD']
chr3	151486383	151486557	hsa-mir-3919	158991032	['THCA']
chr2	239367827	239368002	hsa-mir-2467	240322713	['HNSC', 'THCA']
chr7	25886406	25886699	hsa-mir-148a	25990793	['BRCA']
chr11	110361694	110361932	hsa-mir-34c	111383202	['BRCA']
chr4	175281816	175282139	hsa-mir-548t	174089961	['BRCA']
chr4	16125304	16125914	hsa-mir-5091	13629482	['LUAD']
chr9	133565926	133566149	hsa-mir-6856	133454969	['THCA']
chr10	23701011	23701549	hsa-mir-603	24498067	['LUAD']
chr22	42073632	42073949	hsa-mir-33a	42229114	['BRCA', 'THCA']
chr1	1368471	1368786	hsa-mir-6808	1284797	['LIHC']
chr11	29321986	29322293	hsa-mir-1343	34938196	['BRCA']
chr3	141173878	141174028	hsa-mir-4788	134151286	['STAD']
chr1	228972324	228972426	hsa-mir-4666a	228645803	['LUAD']
chr7	2517395	2517647	hsa-mir-4648	2559407	['BRCA']
chr9	137837926	137838295	hsa-mir-4669	137218305	['BRCA']
chr1	229206013	229206222	hsa-mir-4666a	228645803	['PRAD']
chr1	9223692	9223875	hsa-mir-34a	9222991	['BRCA']
chr6	158179542	158179858	hsa-mir-3692	157802230	['HNSC']
chr5	54817845	54817996	hsa-mir-5687	54830791	['PRAD']
chr8	144108350	144108468	hsa-mir-4664	144815948	['LIHC']
chr11	1536608	1536918	hsa-mir-6744	1244295	['LUAD']
chr10	4556552	4557090	hsa-mir-3155a	6186883	['LUAD']
chr14	102415545	102415736	hsa-mir-1247	102026728	['HNSC']
chr17	10672260	10672535	hsa-mir-744	11924193	['HNSC']
chr21	31432680	31432862	hsa-mir-6501	34915378	['THCA']
chr6	131616361	131616694	hsa-mir-3662	135375956	['LUAD']
chr14	103672309	103672597	hsa-mir-203a	104583458	['THCA']
chr7	150178104	150178888	hsa-mir-671	150929584	['HNSC', 'LUAD']
chr11	30072504	30072650	hsa-mir-1343	34938196	['PRAD']
chr9	132107111	132107275	hsa-mir-6855	132597736	['HNSC']
chr6	3986661	3986667	hsa-mir-3691	5260974	['STAD']
chr2	238091026	238091296	hsa-mir-6811	238395893	['BRCA']
chr3	194227767	194228126	hsa-mir-3137	194991887	['HNSC']
chr10	22624164	22624549	hsa-mir-1915	21786188	['LUAD']
chr16	33959236	33959284	hsa-mir-4519	30905381	['BRCA']
chr14	101454914	101455185	hsa-mir-656	101292454	['HNSC', 'STAD']
chr10	134826942	134827305	hsa-mir-202	135061387	['LIHC', 'STAD']
chr11	47789923	47790126	hsa-mir-3161	48002110	['BRCA', 'LUAD']
chr5	56784239	56784594	hsa-mir-5687	54830791	['LIHC']

## Sheet: Distal pairs
Table S3. Identified 348 distal enhancer-miRNA regulation pairs in 8 cancer adjacent normal tissues.
Chr.	Chr. start of enhancer	Chr. end of enhancer	miRNA name	TSS of miRNAs	Cancer adjacent normal tissues
chr5	54896440	54896979	hsa-mir-5687	54830791	['PRAD']
chr16	88857121	88857244	hsa-mir-4722	88851627	['STAD']
chr8	101920209	101920392	hsa-mir-7705	101734314	['BRCA']
chr11	2200082	2200579	hsa-mir-7847	1874328	['HNSC']
chr19	2507206	2507458	hsa-mir-1227	2236306	['PRAD']
chr4	38787045	38787364	hsa-mir-574	38869426	['LUAD']
chr17	6938707	6938851	hsa-mir-497	6922977	['BRCA', 'LIHC']
chr17	15326853	15327179	hsa-mir-4731	15165868	['BRCA']
chr9	133565926	133566149	hsa-mir-6856	133454969	['THCA']
chr18	20128581	20128874	hsa-mir-4741	20513337	['THCA']
chr5	172222248	172222806	hsa-mir-5003	172068273	['PRAD']
chr3	197153931	197154131	hsa-mir-4797	197025482	['BRCA']
chr11	2009660	2010154	hsa-mir-483	2160618	['LIHC']
chr16	88228373	88228428	hsa-mir-5189	88519687	['LUAD']
chr1	25425738	25426059	hsa-mir-6731	25256766	['LUAD', 'THCA']
chr12	54787465	54787792	hsa-mir-148b	54718923	['LIHC']
chr1	1014834	1015095	hsa-mir-200b	1098256	['BRCA', 'HNSC']
chr11	2031573	2031928	hsa-mir-483	2160618	['HNSC']
chr20	30194967	30195344	hsa-mir-3193	30193091	['LIHC', 'PRAD']
chr1	27021406	27021810	hsa-mir-1976	26872346	['HNSC']
chr22	50327213	50327243	hsa-mir-3667	50051166	['STAD']
chr9	139538309	139538610	hsa-mir-126	139557368	['PRAD']
chr19	5829202	5829624	hsa-mir-6885	6393174	['LUAD']
chr14	101306625	101306984	hsa-mir-409	101292454	['BRCA', 'HNSC']
chr22	46495432	46495673	hsa-mir-4763	46481871	['BRCA']
chr16	81763852	81764387	hsa-mir-4720	81348570	['BRCA']
chr19	6660388	6660670	hsa-mir-6885	6393174	['LIHC']
chr14	101306625	101306984	hsa-mir-494	101292454	['HNSC']
chr11	1073369	1073545	hsa-mir-6744	1244295	['HNSC']
chr14	101162987	101163312	hsa-mir-323a	101292454	['PRAD']
chr9	130543227	130543280	hsa-mir-3960	130547845	['LUAD']
chr12	46887386	46887956	hsa-mir-4698	47473404	['LUAD']
chr1	1173386	1173736	hsa-mir-429	1098256	['BRCA', 'LUAD']
chr1	11968510	11969143	hsa-mir-6729	12079557	['BRCA']
chr5	172167900	172168183	hsa-mir-5003	172068273	['THCA']
chr6	158184460	158184689	hsa-mir-3692	157802230	['HNSC']
chr11	1938897	1938966	hsa-mir-483	2160618	['HNSC']
chr9	100565577	100566264	hsa-mir-6854	101017930	['HNSC', 'STAD']
chr1	1004646	1004986	hsa-mir-429	1098256	['COAD']
chr1	19333976	19334220	hsa-mir-4695	19229048	['BRCA']
chr17	4934963	4935218	hsa-mir-6864	4890926	['BRCA']
chr14	101162987	101163312	hsa-mir-377	101292454	['PRAD']
chr19	2478921	2479315	hsa-mir-1227	2236306	['STAD']
chr14	101306625	101306984	hsa-mir-379	101292454	['PRAD']
chr18	13137958	13138425	hsa-mir-5190	13217712	['BRCA']
chr7	129418602	129418801	hsa-mir-335	130131926	['PRAD']
chr19	4870294	4870493	hsa-mir-4747	4909512	['HNSC']
chr8	128744100	128744550	hsa-mir-1204	128806786	['THCA']
chr1	1186391	1186507	hsa-mir-6727	1260039	['COAD']
chr9	139826661	139826850	hsa-mir-4479	139780967	['STAD']
chr14	23879213	23879548	hsa-mir-208b	23904868	['PRAD']
chr4	40650730	40651201	hsa-mir-4802	40632864	['LUAD']
chr17	2627618	2628097	hsa-mir-212	1954455	['THCA']
chr22	50324610	50324932	hsa-mir-6821	50354419	['LUAD']
chr9	132539303	132540203	hsa-mir-6855	132597736	['HNSC', 'STAD']
chr6	134768134	134768363	hsa-mir-3662	135375956	['HNSC']
chr9	100743401	100743685	hsa-mir-6854	101017930	['COAD']
chr22	26921035	26921055	hsa-mir-548j	26986066	['STAD']
chr7	44907031	44907191	hsa-mir-4657	44925079	['BRCA']
chr1	12579035	12579403	hsa-mir-6730	12677792	['LUAD', 'PRAD']
chr7	2517395	2517647	hsa-mir-4648	2559407	['BRCA']
chr7	2550421	2551074	hsa-mir-4648	2559407	['HNSC']
chr4	148471887	148472162	hsa-mir-4799	148653238	['LUAD']
chr7	44934410	44934613	hsa-mir-4657	44925079	['THCA']
chr11	46258702	46259233	hsa-mir-5582	46867828	['LUAD']
chr12	13325394	13325655	hsa-mir-614	13044498	['THCA']
chr19	5829202	5829624	hsa-mir-6790	6393174	['COAD']
chr14	101306625	101306984	hsa-mir-541	101292454	['HNSC']
chr16	85395325	85395548	hsa-mir-1910	85784701	['THCA']
chr17	4811647	4812042	hsa-mir-6865	4890926	['THCA']
chr20	61641732	61642015	hsa-mir-3196	61867284	['THCA']
chr1	1070745	1071151	hsa-mir-429	1098256	['BRCA']
chr16	81763852	81764387	hsa-mir-7854	81478590	['STAD']
chr20	57741298	57741742	hsa-mir-296	57425932	['COAD', 'PRAD']
chr22	46004834	46005031	hsa-mir-4762	46067713	['STAD', 'THCA']
chr20	58632319	58632618	hsa-mir-548ag-2	58713505	['LUAD', 'THCA']
chr16	51186041	51186738	hsa-mir-3181	50775996	['PRAD']
chr22	41048065	41048352	hsa-mir-4766	41215340	['LIHC']
chr12	47787801	47788194	hsa-mir-4698	47473404	['LIHC']
chr6	170208297	170208700	hsa-mir-4644	170615849	['BRCA']
chr21	46749567	46749782	hsa-mir-6815	46825079	['STAD']
chr14	101306625	101306984	hsa-mir-381	101292454	['HNSC', 'PRAD']
chr14	101147038	101147458	hsa-mir-541	101292454	['COAD']
chr1	1060905	1061095	hsa-mir-429	1098256	['COAD']
chr7	130614674	130615489	hsa-mir-335	130131926	['BRCA', 'PRAD']
chr11	118747459	118747842	hsa-mir-6716	118478329	['THCA']
chr1	26329897	26330083	hsa-mir-3917	26232941	['THCA']
chr1	26907862	26908015	hsa-mir-1976	26872346	['BRCA']
chr14	101306625	101306984	hsa-mir-323b	101292454	['BRCA']
chr22	46480881	46481264	hsa-mir-3619	46476210	['COAD']
chr1	236081357	236081630	hsa-mir-1537	236030202	['STAD']
chr1	236109486	236110063	hsa-mir-1537	236030202	['STAD']
chr8	96244132	96244425	hsa-mir-3150a	96037224	['HNSC', 'PRAD']
chr22	35842495	35842590	hsa-mir-3909	35695886	['STAD']
chr14	101306625	101306984	hsa-mir-127	155054549	['COAD']
chr11	117873994	117874371	hsa-mir-6716	118478329	['BRCA']
chr1	12210430	12211346	hsa-mir-4632	12227047	['BRCA', 'LUAD']
chr4	8356357	8356569	hsa-mir-95	8160539	['PRAD']
chr11	355877	356724	hsa-mir-6743	207711	['LIHC']
chr7	129464915	129465297	hsa-mir-96	129420059	['STAD']
chr1	1173386	1173736	hsa-mir-6726	1243309	['LUAD']
chr1	27184739	27184972	hsa-mir-1976	26872346	['COAD']
chr1	1005293	1005547	hsa-mir-429	1098256	['HNSC']
chr8	27449540	27450013	hsa-mir-6843	27472216	['PRAD', 'STAD']
chr7	130575591	130576512	hsa-mir-29a	130597616	['STAD']
chr6	158670119	158670409	hsa-mir-7161	158981148	['BRCA']
chr11	35088540	35088910	hsa-mir-1343	34938196	['STAD']
chr10	6171883	6172155	hsa-mir-3155a	6186883	['HNSC']
chr10	6389510	6390540	hsa-mir-3155a	6186883	['STAD']
chr1	1186391	1186507	hsa-mir-200b	1098256	['COAD', 'HNSC', 'PRAD']
chr1	1173386	1173736	hsa-mir-200b	1098256	['BRCA']
chr1	235133014	235133422	hsa-mir-4753	235491482	['STAD']
chr11	122059856	122060218	hsa-mir-100	122051339	['LUAD']
chr3	134047160	134047394	hsa-mir-6827	134093288	['PRAD']
chr7	99684818	99685168	hsa-mir-106b	99699001	['THCA']
chr14	101162987	101163312	hsa-mir-323b	101292454	['PRAD']
chr16	16242630	16242651	hsa-mir-484	15737137	['LIHC']
chr22	41844337	41844774	hsa-mir-6889	41682190	['HNSC']
chr1	8143203	8143348	hsa-mir-6728	8938744	['BRCA']
chr1	236105368	236105579	hsa-mir-1537	236030202	['LIHC']
chr11	1869448	1869730	hsa-mir-7847	1874328	['HNSC']
chr15	93354824	93354998	hsa-mir-3175	93443553	['COAD']
chr22	46470082	46470656	hsa-let-7b	46481871	['BRCA']
chr11	1865419	1866172	hsa-mir-675	2018982	['PRAD']
chr5	1130725	1130985	hsa-mir-4635	1112177	['THCA']
chr22	42332206	42332544	hsa-mir-33a	42229114	['BRCA']
chr16	88701263	88701663	hsa-mir-4722	88851627	['STAD']
chr11	9587499	9588027	hsa-mir-5691	9113145	['LIHC']
chr11	35079507	35079746	hsa-mir-1343	34938196	['HNSC']
chr7	130720133	130720826	hsa-mir-29a	130597616	['BRCA', 'THCA']
chr1	1014834	1015095	hsa-mir-429	1098256	['HNSC']
chr7	134862087	134862457	hsa-mir-6509	134896269	['BRCA']
chr22	46474643	46475112	hsa-let-7b	46481871	['BRCA', 'COAD', 'LIHC', 'STAD']
chr16	85456219	85456617	hsa-mir-1910	85784701	['LUAD']
chr20	60875997	60876347	hsa-mir-4758	60942367	['THCA']
chr16	88866491	88866710	hsa-mir-4722	88851627	['BRCA']
chr21	46737459	46737695	hsa-mir-6815	46825079	['THCA']
chr14	23083172	23083436	hsa-mir-208a	23877481	['HNSC']
chr3	187464496	187464942	hsa-mir-28	187871718	['BRCA', 'LUAD']
chr20	30183712	30184220	hsa-mir-3193	30193091	['BRCA']
chr17	8029074	8029494	hsa-mir-6883	8055712	['THCA']
chr16	87839693	87840050	hsa-mir-6775	87903110	['PRAD']
chr1	858256	858648	hsa-mir-6726	1243309	['COAD']
chr4	183727349	183727751	hsa-mir-1305	183065843	['PRAD']
chr1	1005293	1005547	hsa-mir-200b	1098256	['HNSC', 'STAD']
chr8	41997279	41998522	hsa-mir-4469	42751745	['LIHC']
chr9	136996268	136996567	hsa-mir-4669	137218305	['THCA']
chr5	1130725	1130985	hsa-mir-4457	1316476	['STAD']
chr1	1343359	1343768	hsa-mir-6808	1284797	['LUAD']
chr9	139514178	139514562	hsa-mir-126	139557368	['BRCA', 'LUAD', 'PRAD', 'STAD']
chr19	2507206	2507458	hsa-mir-6789	2236306	['STAD']
chr16	2561562	2561710	hsa-mir-6767	2479447	['LUAD']
chr22	50329443	50330313	hsa-mir-6821	50354419	['HNSC']
chr21	46749941	46750271	hsa-mir-6815	46825079	['STAD']
chr10	21790184	21790342	hsa-mir-1915	21786188	['THCA']
chr14	101306625	101306984	hsa-mir-496	101292454	['HNSC']
chr16	69761641	69762033	hsa-mir-140	69796234	['PRAD']
chr5	172202171	172203025	hsa-mir-5003	172068273	['THCA']
chr8	104088692	104088862	hsa-mir-3151	104152975	['HNSC']
chr16	81465654	81465943	hsa-mir-7854	81478590	['PRAD', 'STAD']
chr8	1971088	1971527	hsa-mir-7160	1993160	['STAD']
chr1	234737347	234737653	hsa-mir-4753	235491482	['COAD']
chr16	2518760	2519270	hsa-mir-6768	2510109	['HNSC']
chr20	1333597	1333845	hsa-mir-6869	1373739	['THCA']
chr5	54722913	54723133	hsa-mir-5687	54830791	['PRAD']
chr11	1228821	1229012	hsa-mir-6744	1244295	['HNSC']
chr16	30482309	30482674	hsa-mir-4518	30484071	['THCA']
chr1	235097868	235098070	hsa-mir-4753	235491482	['HNSC']
chr1	228633222	228633907	hsa-mir-4666a	228645803	['LUAD']
chr20	62494990	62495823	hsa-mir-1914	62587768	['STAD']
chr9	131929415	131929566	hsa-mir-6855	132597736	['LUAD']
chr19	2478921	2479315	hsa-mir-7850	2630060	['BRCA']
chr22	50341970	50342055	hsa-mir-3667	50051166	['THCA']
chr16	14402100	14402342	hsa-mir-365a	14396137	['PRAD']
chr1	1004646	1004986	hsa-mir-200a	1098256	['LIHC']
chr14	101162987	101163312	hsa-mir-543	101292454	['PRAD']
chr5	172221140	172221536	hsa-mir-5003	172068273	['COAD']
chr7	143111009	143111369	hsa-mir-6892	143078439	['HNSC']
chr14	101306625	101306984	hsa-mir-758	101292454	['HNSC']
chr1	1063914	1064111	hsa-mir-6726	1243309	['LUAD', 'STAD']
chr8	135469388	135469911	hsa-mir-30b	135844519	['LUAD']
chr1	9504221	9504505	hsa-mir-34a	9222991	['STAD']
chr7	130552122	130552429	hsa-mir-335	130131926	['HNSC']
chr21	46726845	46727332	hsa-mir-6815	46825079	['LUAD']
chr1	12589452	12589763	hsa-mir-6730	12677792	['BRCA']
chr1	1004646	1004986	hsa-mir-200b	1098256	['LIHC', 'STAD']
chr1	26946837	26947249	hsa-mir-1976	26872346	['BRCA']
chr12	46942703	46943018	hsa-mir-4698	47473404	['LUAD']
chr16	85586399	85586765	hsa-mir-1910	85784701	['THCA']
chr22	46467914	46468476	hsa-let-7b	46481871	['BRCA']
chr9	130625673	130625912	hsa-mir-3911	130453198	['HNSC', 'STAD']
chr9	132648080	132648314	hsa-mir-6855	132597736	['BRCA']
chr17	4812526	4812616	hsa-mir-6864	4890926	['BRCA', 'HNSC']
chr7	130571851	130572495	hsa-mir-29a	130597616	['STAD']
chr8	61825257	61825601	hsa-mir-4470	62627307	['STAD']
chr5	1134623	1134911	hsa-mir-4635	1112177	['HNSC']
chr20	57740587	57741260	hsa-mir-296	57425932	['LUAD']
chr20	58639140	58639460	hsa-mir-4533	58713505	['BRCA']
chr2	238091026	238091296	hsa-mir-6811	238395893	['BRCA']
chr1	26249033	26249281	hsa-mir-3917	26232941	['THCA']
chr11	46410888	46411787	hsa-mir-6745	47207957	['PRAD']
chr12	54145140	54145515	hsa-mir-6757	53443848	['THCA']
chr1	1186391	1186507	hsa-mir-429	1098256	['HNSC']
chr8	144820199	144820570	hsa-mir-937	144897890	['HNSC']
chr14	101162987	101163312	hsa-mir-544a	101292454	['PRAD']
chr8	144820199	144820570	hsa-mir-4664	144815948	['STAD']
chr20	34330989	34331372	hsa-mir-1289-1	34042603	['STAD']
chr7	130583676	130584341	hsa-mir-29a	130597616	['LIHC']
chr22	46285473	46285870	hsa-mir-4762	46067713	['THCA']
chr14	101162987	101163312	hsa-mir-654	101292454	['PRAD']
chr14	101306625	101306984	hsa-mir-380	101292454	['HNSC']
chr14	101162987	101163312	hsa-mir-495	101292454	['PRAD']
chr20	49982609	49983533	hsa-mir-3194	50159237	['PRAD']
chr22	42073632	42073949	hsa-mir-33a	42229114	['BRCA', 'THCA']
chr9	114790932	114791388	hsa-mir-4668	114659093	['THCA']
chr16	85397523	85397640	hsa-mir-1910	85784701	['PRAD']
chr14	101306625	101306984	hsa-mir-1197	101292454	['PRAD']
chr9	139513037	139513494	hsa-mir-126	139557368	['BRCA', 'PRAD']
chr7	44954682	44954978	hsa-mir-4657	44925079	['LUAD']
chr1	27185457	27185720	hsa-mir-1976	26872346	['LUAD']
chr22	29601085	29601300	hsa-mir-3653	29784553	['HNSC', 'LIHC']
chr1	236115118	236115321	hsa-mir-1537	236030202	['HNSC']
chr11	47215723	47215949	hsa-mir-5582	46867828	['THCA']
chr20	44056635	44056652	hsa-mir-6812	44044780	['LUAD']
chr12	49203713	49203966	hsa-mir-1291	49076020	['BRCA']
chr17	2626418	2626796	hsa-mir-6776	2615048	['HNSC']
chr14	101306625	101306984	hsa-mir-656	101292454	['HNSC']
chr8	22222955	22223268	hsa-mir-320a	22102540	['LIHC']
chr21	17656088	17656430	hsa-let-7c	17791721	['BRCA']
chr14	101306625	101306984	hsa-mir-412	101292454	['PRAD']
chr7	130695403	130695870	hsa-mir-29a	130597616	['LUAD']
chr17	17743258	17743857	hsa-mir-33b	17740299	['STAD']
chr14	101306625	101306984	hsa-mir-337	101292454	['COAD']
chr10	6183239	6183522	hsa-mir-3155a	6186883	['HNSC']
chr11	117873419	117873908	hsa-mir-6716	118478329	['BRCA', 'THCA']
chr5	54741987	54742107	hsa-mir-5687	54830791	['PRAD']
chr7	130644314	130644883	hsa-mir-29a	130597616	['PRAD']
chr3	134067109	134067364	hsa-mir-6827	134093288	['LIHC']
chr9	139737773	139737949	hsa-mir-4479	139780967	['BRCA']
chr7	129419876	129420343	hsa-mir-335	130131926	['COAD']
chr7	44141919	44142207	hsa-mir-6838	44122109	['LUAD']
chr22	41080878	41081122	hsa-mir-4766	41215340	['BRCA']
chr4	40057110	40057493	hsa-mir-4802	40632864	['HNSC']
chr14	101162987	101163312	hsa-mir-496	101292454	['PRAD']
chr9	130625673	130625912	hsa-mir-3960	130547845	['HNSC', 'LUAD']
chr1	235134086	235134438	hsa-mir-4753	235491482	['LUAD']
chr3	195849521	195850263	hsa-mir-570	195424613	['STAD']
chr21	46719490	46719844	hsa-mir-6815	46825079	['BRCA', 'PRAD']
chr7	5469639	5470034	hsa-mir-589	5553427	['BRCA']
chr20	44062032	44062200	hsa-mir-6812	44044780	['BRCA']
chr7	130581597	130582393	hsa-mir-335	130131926	['COAD']
chr17	2627618	2628097	hsa-mir-6776	2615048	['HNSC', 'THCA']
chr1	12213128	12213883	hsa-mir-4632	12227047	['HNSC']
chr14	101306625	101306984	hsa-mir-431	101292454	['PRAD']
chr4	185769532	185770063	hsa-mir-3945	185776806	['PRAD']
chr22	46472616	46472825	hsa-let-7b	46481871	['BRCA']
chr7	129420694	129421120	hsa-mir-335	130131926	['LUAD']
chr7	26441148	26441389	hsa-mir-148a	25990793	['BRCA']
chr11	47208524	47208884	hsa-mir-5582	46867828	['BRCA']
chr14	101306625	101306984	hsa-mir-1185-1	101292454	['HNSC']
chr16	85981502	85981519	hsa-mir-6774	85932767	['THCA']
chr7	130601178	130601963	hsa-mir-29a	130597616	['COAD']
chr10	6162113	6162335	hsa-mir-3155a	6186883	['BRCA']
chr22	46467914	46468476	hsa-mir-3619	46476210	['LUAD']
chr8	101450289	101450675	hsa-mir-7705	101734314	['HNSC', 'THCA']
chr1	1286847	1286913	hsa-mir-6727	1260039	['LUAD']
chr19	863983	864016	hsa-mir-4745	797451	['STAD']
chr7	130633473	130633870	hsa-mir-29a	130597616	['STAD']
chr15	93374780	93375598	hsa-mir-3175	93443553	['LIHC']
chr22	50330725	50331030	hsa-mir-6821	50354419	['HNSC']
chr1	9256119	9256636	hsa-mir-34a	9222991	['LIHC']
chr3	189766714	189767004	hsa-mir-944	189507448	['PRAD']
chr22	50331571	50331948	hsa-mir-6821	50354419	['LUAD']
chr1	235668656	235669018	hsa-mir-4753	235491482	['STAD']
chr14	101306625	101306984	hsa-mir-432	101292454	['PRAD']
chr9	130341922	130342377	hsa-mir-4672	130639953	['THCA']
chr9	139538017	139538160	hsa-mir-126	139557368	['LUAD', 'THCA']
chr11	35099118	35099616	hsa-mir-1343	34938196	['LUAD']
chr14	101306625	101306984	hsa-mir-665	101292454	['HNSC']
chr11	1772582	1772778	hsa-mir-7847	1874328	['STAD']
chr9	114790542	114790702	hsa-mir-4668	114659093	['THCA']
chr16	85978806	85979044	hsa-mir-6774	85932767	['THCA']
chr2	241190569	241190767	hsa-mir-149	241375106	['PRAD', 'THCA']
chr7	2548551	2548955	hsa-mir-4655	2272546	['LUAD']
chr1	234792654	234793437	hsa-mir-4753	235491482	['LUAD']
chr8	27449540	27450013	hsa-mir-6842	27183074	['STAD']
chr3	189794828	189795104	hsa-mir-944	189507448	['BRCA', 'PRAD']
chr22	46035019	46035329	hsa-mir-4762	46067713	['STAD']
chr12	54745877	54746035	hsa-mir-148b	54718923	['LUAD']
chr1	1186391	1186507	hsa-mir-200a	1098256	['PRAD']
chr9	114707434	114708001	hsa-mir-4668	114659093	['HNSC']
chr22	45664918	45665214	hsa-mir-1249	45636771	['BRCA']
chr1	236080566	236081247	hsa-mir-1537	236030202	['HNSC']
chr17	17743258	17743857	hsa-mir-6777	17740299	['LUAD']
chr10	6182474	6182743	hsa-mir-3155a	6186883	['BRCA']
chr6	135231583	135231692	hsa-mir-3662	135375956	['LIHC']
chr14	101306625	101306984	hsa-mir-543	101292454	['BRCA']
chr3	188661502	188661787	hsa-mir-28	187871718	['PRAD']
chr7	130593505	130595916	hsa-mir-335	130131926	['HNSC']
chr12	49203713	49203966	hsa-mir-4701	49182871	['BRCA']
chr4	40165955	40166245	hsa-mir-4802	40632864	['STAD']
chr1	236135691	236135959	hsa-mir-1537	236030202	['STAD']
chr7	130645057	130645459	hsa-mir-29a	130597616	['LIHC']
chr1	26201699	26201757	hsa-mir-3917	26232941	['BRCA']
chr10	830904	831008	hsa-mir-5699	735607	['PRAD']
chr7	130581597	130582393	hsa-mir-29a	130597616	['STAD']
chr14	101306625	101306984	hsa-mir-1193	101292454	['HNSC']
chr9	5879621	5879741	hsa-mir-4665	6007507	['STAD']
chr1	235242252	235242564	hsa-mir-4753	235491482	['LIHC']
chr14	101162987	101163312	hsa-mir-668	101292454	['PRAD']
chr22	46470082	46470656	hsa-mir-4763	46481871	['COAD']
chr10	135072735	135073128	hsa-mir-202	135061387	['BRCA']
chr7	130665753	130666114	hsa-mir-29a	130597616	['LUAD']
chr15	99091450	99092159	hsa-mir-4714	99191767	['STAD']
chr11	316965	317318	hsa-mir-6743	207711	['BRCA']
chr1	1060905	1061095	hsa-mir-200a	1098256	['COAD']
chr20	58632319	58632618	hsa-mir-4533	58713505	['LUAD']
chr14	101162987	101163312	hsa-mir-539	101292454	['PRAD']
chr14	101306625	101306984	hsa-mir-382	101292454	['STAD']
chr14	101306625	101306984	hsa-mir-487a	101292454	['HNSC']
chr14	105124209	105124541	hsa-mir-203a	104583458	['THCA']
chr16	2478608	2478672	hsa-mir-6768	2510109	['HNSC']
chr7	128810067	128810454	hsa-mir-592	126892993	['HNSC', 'LIHC']
chr10	12375218	12375432	hsa-mir-4480	12391709	['HNSC']
chr3	168606249	168606616	hsa-mir-551b	167967452	['BRCA']
chr11	1894620	1894889	hsa-mir-675	2018982	['STAD']
chr7	44127636	44127736	hsa-mir-6837	44084300	['STAD']
chr3	195430866	195431240	hsa-mir-570	195424613	['LIHC']
chr22	50345940	50346570	hsa-mir-6821	50354419	['THCA']
chr14	101162987	101163312	hsa-mir-487a	101292454	['PRAD']
chr14	101162987	101163312	hsa-mir-485	101292454	['PRAD']
chr20	30158598	30158945	hsa-mir-3193	30193091	['PRAD']
chr20	32282473	32282574	hsa-mir-4755	32581716	['STAD']
chr2	239968226	239968465	hsa-mir-4786	240964748	['BRCA', 'STAD']
chr1	1343359	1343768	hsa-mir-6726	1243309	['COAD', 'LUAD']
chr22	30646485	30646883	hsa-mir-6818	30279169	['STAD']
chr2	232478392	232478857	hsa-mir-4777	232063344	['LUAD']
chr22	46455003	46455485	hsa-let-7b	46481871	['THCA']
chr15	99090927	99091248	hsa-mir-4714	99191767	['STAD']
chr14	101162987	101163312	hsa-mir-376b	101292454	['PRAD']
chr1	19283819	19283997	hsa-mir-1290	19229048	['PRAD']
chr5	54791399	54791640	hsa-mir-5687	54830791	['PRAD']
chr7	130713444	130713747	hsa-mir-29a	130597616	['HNSC']
chr20	49967560	49968079	hsa-mir-3194	50159237	['STAD']
chr1	11968510	11969143	hsa-mir-4632	12227047	['STAD']
chr1	9889535	9889880	hsa-mir-5697	10003532	['BRCA']
